# Supplementary material for: Exceptionally long-range haplotypes in Plasmodium falciparum chromosome 6 maintained in an endemic African population
Source: Malar J. 2016 Oct 21;15:515. doi: 10.1186/s12936-016-1560-7 (PMC5073846; doi:10.1186/s12936-016-1560-7)
Supplement: Supplementary file 1 — Additional file 1. Additional tables of raw illumina derived genotypes, repeat motif distribution, microsatellite fragment sizes and analysis, PCR primers and probes. [file 12936_2016_1560_MOESM1_ESM.xlsx]

## Sheet: Genomic_SSRalleles
chrom	Pf3D7_06_v3__1000039__1000050	Pf3D7_06_v3__1000347__1000359	Pf3D7_06_v3__100101__100128	Pf3D7_06_v3__1001037__1001057	Pf3D7_06_v3__1001140__1001188	Pf3D7_06_v3__1001187__1001204	Pf3D7_06_v3__1001203__1001225	Pf3D7_06_v3__1001633__1001644	Pf3D7_06_v3__1002093__1002125	Pf3D7_06_v3__1002114__1002147	Pf3D7_06_v3__1002208__1002237	Pf3D7_06_v3__1002267__1002292	Pf3D7_06_v3__1002342__1002365	Pf3D7_06_v3__1002563__1002574	Pf3D7_06_v3__1002591__1002621	Pf3D7_06_v3__1002660__1002686	Pf3D7_06_v3__1002758__1002769	Pf3D7_06_v3__1003470__1003498	Pf3D7_06_v3__1003546__1003558	Pf3D7_06_v3__1003598__1003630	Pf3D7_06_v3__1003691__1003707	Pf3D7_06_v3__1003706__1003720	Pf3D7_06_v3__1003748__1003759	Pf3D7_06_v3__100387__100405	Pf3D7_06_v3__1004538__1004565	Pf3D7_06_v3__1004996__1005053	Pf3D7_06_v3__1005260__1005289	Pf3D7_06_v3__1005477__1005494	Pf3D7_06_v3__1005650__1005695	Pf3D7_06_v3__1005666__1005687	Pf3D7_06_v3__1005717__1005761	Pf3D7_06_v3__1005924__1005935	Pf3D7_06_v3__1005965__1005976	Pf3D7_06_v3__1005998__1006021	Pf3D7_06_v3__1006243__1006269	Pf3D7_06_v3__1006274__1006290	Pf3D7_06_v3__1006373__1006386	Pf3D7_06_v3__1006376__1006405	Pf3D7_06_v3__1006509__1006521	Pf3D7_06_v3__1006679__1006729	Pf3D7_06_v3__1007092__1007107	Pf3D7_06_v3__100721__100732	Pf3D7_06_v3__1007367__1007406	Pf3D7_06_v3__1007442__1007454	Pf3D7_06_v3__100748__100764	Pf3D7_06_v3__100749__100767	Pf3D7_06_v3__1007491__1007526	Pf3D7_06_v3__1007711__1007731	Pf3D7_06_v3__1007731__1007745
ERS009669	12	13	28	21	49	18	23	12	33	34	24	26	30	12	31	27	12	26	13	36	17	15	12	19	28		30	18	46	22	39	12	12	24	27	17	14	30	13	48	16	12	34	13	17	19	36	21	15
ERS009670	12	13	28	21	49	18	23	12	33	34	33	26	27	12	31	24	12	26	13	33	17	15	12	19	28		30	18	46	22	36	12	12	24	27	17	14	30	13	51	16	12	40	13	17	19	36	21	15
ERS009671	12	13	28	21	52	18	23	12	33	34	27	26	30	12	31	30	12	26	13	36	17	15	12	19	31		30	18	46	22	36	12	12	24	27	17	14	30	13	54	16	12	40	13	17	19	36	23	17
ERS009672	12	13	28	21	49	18	23	12	33	34	30	26	27	12	31	30	12	26	13	36	17	15	12	19	25		30	18	46	22	36	12	12	24	27	17	14	30	13	48	16	12	40	13	17	19	36	23
ERS009673	12	13	28	21	49	18	23	12	33	34	24	26	24	12	31	30	12	26	13	36	17	15	12	19	25		30	18	46	22	39	12	12	24	27	17	14	30	13	54	16	12	40	13	17	19	36	29	21
ERS009674	12	13	28	21	52	18	23	12	33	34	30	26	27	12	31	21	12	26	13	33	17	15	12	19	28		30	18	46	22	36	12	12	24	27	17	14	30	13	51	16	12	40	13	17	19	36	25	19
ERS009676	12	13	28	21	49	18	23	12	33	34	27	26	30	12	31	30	12	26	13	36	17	15	12	19	25	64	30	18	46	22	42	12	12	24	30	17	14	30	13	48	16	12	40	13	17	19	36	21	13
ERS009679	12	13	28	21	49	18	23	12	33	34	24	26	21	12	31	30	12	26	13	33	17	15	12	19	28		30	18	46	22	39	12	12	24	30	17	14	30	13	51	16	12	40	13	17	19	36	23	17
ERS009726	12	13	28	21	49	18	23	12	33	34	30	26	27	12	31	27	12	26	13	33	17	15	12	19	28	61	30	18	46	22	39	12	12	24	27	17	14	30	13	48	16	12	40	13	17	19	36	21	15
ERS009729	12	13	28	21	49	18	23	12	33	34	24	26	21	12	31		12	26	13	36	17	15	12	19	28		30	18	46	22	36	12	12	24	30	17	14	30	13	51	16	12	40	13	17	19	36	23	15
ERS009731	12	13	28	21	49	18	23	12	33	34	24	26	24	12	31	21	12	26	13	36	17	15	12	19	28		30	18	46	22	36	12	12	24	27	17	14	30	13	48	16	12	40	13	17	19	36	29
ERS009732	12	13	28	21	49	18	23	12	33		27	26		12	31	33	12	26	13	42	17	15	12	19	28		30	18	46	22	39	12	12	24	27	17	14	30	13	51	16	12	40	13	17	19	36	25	19
ERS009733	12	13	28	21	49	18	23	12	33	34	24	26	27	12	31	27	12	26	13	33	17	15	12	19	25		30	18	46	22	36	12	12	24	30	17	14	30	13	51	16	12	40	13	17	19			21
ERS009966	12	13	28	21	52	18	23	12	33	34	24	26	30	12	31	30	12	26	13	33	17	15	12	19	28		30	18	46	22	42	12	12	24	30	17	14	30	13	51	16	12	40	13	17	19	36	23	17
ERS009967	12	13	28	21	49	18	23	12	33	34	27	26	24	12	31	15	12	26	13	33	17	15	12	19	28		30	18	46	22	39	12	12	24	30	17	14	30	13	51	16	12	40	13	17	19	36	35
ERS009970	12	13	28	21	49	18	23	12	33	34	24	26	30	12	31	27	12	26	13	36	17	15	12	19	28		30	18	46	22	39	12	12	24	27	17	14	30	13	48	16	12	34	13	17	19	36	21	13
ERS009971	12	13	28	21	49	18	23	12	33	34	24	26	30	12	31	27	12	26	13	36	17	15	12	19	28		30	18	46	22	39	12	12	24	27	17	14	30	13	48	16	12	34	13	17	19	36	21	13
ERS009972	12	13	28	21	49	18	23	12	33	34	24	26	27	12	31	30	12	26	13	33	17	15	12	19	25	61	30	18	46	22	36	12	12	24	27	17	14	30	13	51	16	12	40	13	17	19	36	25	19
ERS009973	12	13	28	21	49	18	23	12	33	34	24	26	30	12	31	30	12	26	13	33	17	15	12	19	28	61	30	18	46	22	36	12	12	24	27	17	14	30	13	48	16	12	46	13	17	19	36	21	15
ERS009974	12	13	28	21	49	18	23	12	33	34	24	26	30	12	31	30	12	29	13	36	17	15	12	19			30	18	46	22	39	12	12	24	27	17	14	30	13	48	16	12	40	13	17	19	36	23	17
ERS009975	12	13	28	21	49	18	23	12	33	34	30	26	27	12	31	27	12	26	13	33	17	15	12	19	28		30	18	46	22	39	12	12	24	27		14	30	13	51	16	12	40	13	17	19	36	27	21
ERS009976	12	13	28	21	49	18	23	12	33	34	24	26	21	12	31	30	12	26	13	33	17	15	12	19	28		30	18	46	22	45	12	12	24	30	17	14	30	13	51	16	12	40	13	17	19	36	27	21
ERS009977	12	13	28	21	52	18	11	12	33	34	27	26		12	31	24	12	26	13	33	17	15	12	19	25		30	18	46	22	39	12	12	24	27	17	14	30	13	54	16	12	40	13	17	19	36		15
ERS010038	12	13	28	21	49	18	23	12	33	34	24	26	30	12	31	30	12	29	13	36	17	15	12	19			30	18	46	22	39	12	12	24	27	17	14	30	13	48	16	12	40	13	17	19	36	21	17
ERS010039	12	13	28	21	52	18	23	12	33	34	24	26	24	12	31	24	12	26	13	33	17	15	12	19	28		30	18	46	22	39	12	12	24	30	17	14	30	13	54	16	12	40	13	17	19	36	27	21
ERS010040	12	13	28	21	49	18	23	12	33	34	24	26	27	12	31	24	12	26	13	33	17	15	12	19	34	61	30	18	46	22	39	12	12	24	27	17	14	30	13	48	16	12	40	13	17	19	36	27	21
ERS010041	12	13	28	21	52	18	23	12	33	34	24	26	30	12	31	30	12	26	13	36	17	15	12	19	25		33	18	46	22	36	12	12	24	30	17	14	30	13	51	16	12	40	13	17	19	36	23	15
ERS010043	12	13	28	21	49	18	23	12	33	34	27	26	30	12	31	27	12	26	13	33	17	15	12	19	31		30	18	46	22	42	12	12	24	27	17	14	30	13	51	16	12	40	13	17	19	36	23	15
ERS010044	12	13	28	21	49	18	23	12	33	34	27	26	30	12	31	24	12	26	13	33	17	15	12	19	25	64	30	18	46	22	36	12	12	24	30	17	14	30	13	54	16	12	40	13	17	19	36	29	17
ERS010045	12	13	28	21	49	18	23	12	33	34	30	26	27	12	31	27	12	26	13	33	17	15	12	19	28		30	18	46	22	39	12	12	24	27		14	30	13	51	16	12	40	13	17	19	36	27	21
ERS010046	12	13	28	21	49	18	23	12	33	34	27	26	30	12	31	18	12	26	13	33	17	15	12	19	28	55	30	18	46	22	36	12	12	24	27	17	14	30	13	48	16	12	40	13	17	19	36	21	13
ERS010047	12	13	28	21	49	18	23	12	33	34	30	26	27	12	31	27	12	26	13	33	17	15	12	19	28		30	18	46	22	39	12	12	24	27		14	30	13	51	16	12	40	13	17	19	36	27	21
ERS010048	12	13	28	21	49	18	23	12	33	34	24	26	30	12	31	30	12	29	13	36	17	15	12	19	28		30	18	46	22	39	12	12	24	27	17	14	30	13	48	16	12	40	13	17	19	36	23	17
ERS010049	12	13	28	21	43	18	23	12	33	34	27	26	30	12	31	27	12	26	13	36	17	15	12	19	28		30	18	46	22	39	12	12	24	27	17	14	30	13	54	16	12	40	16	17	19	36	21	15
ERS010068	12	13	28	21	49	18	23	12	33	34	21	26	30	12	31	30	12	26	13	33	17	15	12	19	28		30	18	46	22	39	12	12	24	27	17	14	30	13	54	16	12	40	13	17	19	36	25	15
ERS010069	12	13	28	21	49	18	23	12	33	34	30	26	24	12	31	27	12	26	13	33	17	15	12	19	28		30	18	46	22	39	12	12	24	27	17	14	30	13	48	16	12	40	13	17	19	36	25	15
ERS010070	12	13	28	21	49	18	23	12	33	34	30	26	27	12	31	27	12	26	13	33	17	15	12	19	28		30	18	46	22	39	12	12	24	27		14	30	13	51	16	12	40	13	17	19	36	27	21
ERS010071	12	13	28	21	49	18	23	12	33	34	24	26	24	12	31	33	12	26	13	33	17	15	12	19	28		30	18	46	22	36	12	12	24	27	17	14	30	13	48	16	12	40	16	17	19	36	23	15
ERS010074	12	13	28	21	49	18	23	12	33	34	24	26	30	12	31	30	12	26	13	33	17	15	12	19	28	61	30	18	46	22	36	12	12	24	27	17	14	30	13	48	16	12	34	13	17	19	36	21	13
ERS010076	12	13	28	21	49	18	23	12	33	34	24	26	24	12	31	27	12	26	13	36	17	15	12	19	25		30	18	46	22	42	12	12	24	27	17	14	30	13	54	16	12	40	13	17	19	36	27	21
ERS010077	12	13	28	21	49	18	23	12	33		27	26	30	12	31	33	12	26	13	42	17	15	12	19	28		30	18	46	22	39	12	12	24	27	17	14	30	13	51	16	12	40	13	17	19	36	21	19
ERS010078	12	13	28	21	49	18	23	12	33	34	24	26	27	12	31	27	12	26	13	33	17	15	12	19	25		30	18	46	22	48	12	12	24	30	17	14	30	13	54	16	12	40	13	17	19	36	25	19
ERS010079	12	13	28	21	49	18	23	12	33	34	24	26	21	12	31	27	12	26	13	36	17	15	12	19	28		30	18	46	22	36	12	12	24	30	17	14	30	13	48	16	12	40	13	17	19	36	25	15
ERS010080	12	13	28	21	49	18	23	12	33	34	30	26	30	12	31	21	12	26	13	33	17	15	12	19	25		30	18	46	22	39	12	12	24	27	17	14	30	13	48	16	12	40	13	17	19	36	23	17
ERS010116	12	13	28	21	49	18	23	12	33	34	24	26	30	12	31	30	12	29	13	36	17	15	12	19			30	18	46	22	39	12	12	24	27	17	14	30	13	48	16	12	40	13	17	19	36	23	17
ERS010117	12	13	28	21	49	18	23	12	33	34	24	26	27	12	31	27	12	26	13	33	17	15	12	19	25		30	18	46	22	36	12	12	24	30	17	14	30	13	51	16	12	40	13	17	19			21
ERS010118	12	13	28	21	49	18	23	12	33	34	24	26	24	12	31	33	12	26	13	33	17	15	12	19	25		30	18	46	22	36	12	12	24	30	17	14	30	13	48	16	12	40	13	17	19	36	21	21
ERS010119	12	13	28	21	49	18	23	12	33	34	30	26	27	12	31	27	12	26	13	36	17	15	12	19	25		30	18	46	22	39	12	12	24	30	17	14	30	13	48	16	12	40	13	17	19	36	23	15
ERS010120	12	13	28	21	49	18	23	12	33	34	24	26	30	12	31	30	12	26	13	33	17	15	12	19	25		30	18	46	22	36	12	12	24	27	17	14	30	13	51	16	12	40	13	17	19	36	25	19
ERS010126	12	13	28	21	49	18	23	12	33	34	27	26	24	12	31	24	12	26	13	33	17	15	12	19	25		30	18	46	22	39	12	12	24	27	17	14	30	13	48	16	12	40	13	17	19	36	25	15
ERS010127	12	13	28	21	49	18	23	12	33	34	24	26	27	12	31	18	12	26	13	36	17	15	12	19	28		30	18	46	22	39	12	12	24	27	17	14	30	13	54	16	12	43	13	17	19	36	25	19
ERS010128	12	13	28	21	52	18	23	12	33	34	27	26	30	12	31	30	12	26	13	36	17	15	12	19	31		30	18	46	22	36	12	12	24	27	17	14	30	13	54	16	12	40	13	17	19	36		17
ERS010129	12	13	28	21	49	18	23	12	33	34	24	26	30	12	31	24	12	26	13	36	17	15	12	19	34		30	18	46	22	39	12	12	24	21	17	14	30	13	51	16	12	40	13	17	19	36	23	15
ERS010130	12	13	28	21	52	18	23	12	33	34	24	26	30	12	31	30	12	26	13	36	17	15	12	19	25		33	18	46	22	36	12	12	24	30	17	14	30	13	51	16	12	40	13	17	19	36	23	15
ERS011002	12			21		18	23			34				12			12	26	13		17	15	12	19									12			17			13		16	12		13
ERS011003	12	13	28	21	49	18	23	12	33	34		26	30	12	31		12	26	13	36	17	15	12				30	18		22		12	12	24			14		13		16	12		13	17	19	36
ERS011004	12	13	28	21	49	18	23	12	33	34	21	26		12	31	30	12	26	13	33	17	15	12	19	28		30	18	46	22	39	12	12	24	27	17	14	30	13	54	16	12		13	17	19	36	25	15
ERS011005	12	13	28	21	49	18	23	12	33	34	24	26	27	12	31	30	12	26	13	33	17	15	12	19	31		30	18	46	22		12	12	24	30	17	14	30	13		16	12		13	17	19	36	21
ERS011006	12	13	28	21	49	18	23	12	33	34	33	26		12	31		12	26	13	33	17	15	12		25		30	18	46	22		12	12	24		17	14	30	13	48	16	12	40	13	17	19	36
ERS011007	12	13	28	21	49	18	23	12	33	34	27	26	24	12	31	30	12	26	13	33	17	15	12	19	28		30	18	46	22		12	12	24	30	17	14		13		16	12	40	13	17	19	36
ERS011008	12	13	28	21		18	23	12	33	34	27	26		12	31		12	26	13	36	17	15	12	19	31		30	18	46	22		12	12	24		17	14	30	13		16	12	40	13	17	19	36
ERS011009	12			21		18	23			34				12			12	26	13		17	15	12	19									12			17			13		16	12		13
ERS011010	12	13	28	21	49	18	23	12	33	34	33	26		12	31	30	12	26	13	33	17	15	12	19	25	61	30	18	46	22		12	12	24	27	17	14	30	13		16	12	40	13	17	19	36		15
ERS011011	12	13	28	21		18	23	12		34	24	26		12	31	30	12	26	13	36	17	15	12	19	28			18	46	22	36	12	12	24	27	17	14	30	13		16	12		13	17	19	36		15
ERS011013	12	13	28	21		18	23	12	33	34	24	26	27	12	31		12	26	13	36	17	15	12		28		30	18		22		12	12	24			14		13	51	16	12	40	13	17	19	36
ERS011014	12	13	28	21	49	18	23	12	33	34	21	26	30	12	31	30	12	26	13	33	17	15	12	19	28		30	18	46	22	45	12	12	24	27	17	14	30	13	54	16	12	40	13	17	19	36	25	15
ERS011015	12	13	28	21	52	18	23	12	33	34	27	26	27	12	31	27	12	26	13	36	17	15	12	19	28		30	18	46	22	36	12	12	24	27	17	14	30	13	48	16	12	40	13	17	19	36	27	15
ERS011016	12	13	28	21	49	18	23	12	33	34	24	26	30	12	31	30	12	26	13	36	17	15	12	19	28	61	30	18	46	22	36	12	12	24	27	17	14	30	13	48	16	12	34	13	17	19	36	21	13
[truncated: 5,000 more columns]

## Sheet: Genomic_SSR_Allele_Types
Seq_Name	Motif	Motif_Standardised	SSR_Start	SSR_End	Length	Score	Mismatches	SearchMode	Sequence	Lenth	Pol								Row Labels	Count of Motif_Standardised	Max of Length	Max of Pol		Motif	Row Labels	Count of Motif_Standardised	Max of Length (bp)	Max # of Alleles	Frequency (%)
Pf3D7_06_v3	TAAA	AAAT	137889	137906	18	18	0	PerfectMISA	TAAATAAATAAATAAATA	4	4								AAAAAG	1	30	5		2	AT	537	41	22	69.2903
Pf3D7_06_v3	TA	AT	484965	484981	17	17	0	PerfectMISA	TATATATATATATATAT	2	4								AAAAAT	1	26	5		2	AC	1	14	3	0.129032
Pf3D7_06_v3	AT	AT	751020	751051	32	32	0	PerfectMISA	ATATATATATATATATATATATATATATATAT	2	12								AAAAT	17	34	9		3	AAT	103	44	9	13.2903
Pf3D7_06_v3	AT	AT	1201116	1201135	20	20	0	PerfectMISA	ATATATATATATATATATAT	2	3								AAACC	1	23	3		3	AAC	3	35	8	0.387097
Pf3D7_06_v3	AAT	AAT	346293	346308	16	16	0	PerfectMISA	AATAATAATAATAATA	3	3								AAAG	4	23	5		3	ATC	11	30	9	1.41935
Pf3D7_06_v3	GAT	ATC	430848	430865	18	18	0	PerfectMISA	GATGATGATGATGATGAT	3	4								AAAT	67	43	10		3	ACT	2	24	6	0.258065
Pf3D7_06_v3	TA	AT	216605	216621	17	17	0	PerfectMISA	TATATATATATATATAT	2	6								AAATGT	1	27	3		3	AGG	1	21	5	0.129032
Pf3D7_06_v3	AT	AT	947343	947372	30	30	0	PerfectMISA	ATATATATATATATATATATATATATATAT	2	10								AAC	3	35	8		3	AAG	4	21	4	0.516129
Pf3D7_06_v3	TAT	AAT	792978	793008	31	31	0	PerfectMISA	TATTATTATTATTATTATTATTATTATTATT	3	9								AAG	4	21	4		4	AAAT	67	43	10	8.64516
Pf3D7_06_v3	TA	AT	156834	156852	19	19	0	PerfectMISA	TATATATATATATATATAT	2	3								AAGATG	1	24	4		4	ATAC	9	29	6	1.16129
Pf3D7_06_v3	AT	AT	75156	75173	18	18	0	PerfectMISA	ATATATATATATATATAT	2	5								AAT	103	44	9		4	AAAG	4	23	5	0.516129
Pf3D7_06_v3	AT	AT	1120633	1120660	28	28	0	PerfectMISA	ATATATATATATATATATATATATATAT	2	11								AATAC	2	24	5		5	AAAAT	17	34	9	2.19355
Pf3D7_06_v3	AT	AT	1257874	1257898	25	25	0	PerfectMISA	ATATATATATATATATATATATATA	2	7								AATAT	7	28	4		5	AATAT	7	28	4	0.903226
Pf3D7_06_v3	AT	AT	1031944	1031959	16	16	0	PerfectMISA	ATATATATATATATAT	2	6								AC	1	14	3		5	ATATC	1	24	8	0.129032
Pf3D7_06_v3	ATA	AAT	328271	328290	20	20	0	PerfectMISA	ATAATAATAATAATAATAAT	3	3								ACT	2	24	6		5	AATAC	2	24	5	0.258065
Pf3D7_06_v3	AT	AT	359961	359976	16	16	0	PerfectMISA	ATATATATATATATAT	2	3								AGG	1	21	5		5	AAACC	1	23	3	0.129032
Pf3D7_06_v3	ATT	AAT	831637	831669	33	33	0	PerfectMISA	ATTATTATTATTATTATTATTATTATTATTATT	3	6								AT	537	41	22		6	AAAAAG	1	30	5	0.129032
Pf3D7_06_v3	TAT	AAT	927474	927499	26	26	0	PerfectMISA	TATTATTATTATTATTATTATTATTA	3	5								ATAC	9	29	6		6	AAATGT	1	27	3	0.129032
Pf3D7_06_v3	AT	AT	684065	684078	14	14	0	PerfectMISA	ATATATATATATAT	2	3								ATAGAG	1	26	3		6	AAAAAT	1	26	5	0.129032
Pf3D7_06_v3	TA	AT	839644	839666	23	23	0	PerfectMISA	TATATATATATATATATATATAT	2	5								ATATC	1	24	8		6	ATAGAG	1	26	3	0.129032
Pf3D7_06_v3	AT	AT	136512	136533	22	22	0	PerfectMISA	ATATATATATATATATATATAT	2	8								ATC	11	30	9		6	AAGATG	1	24	4	0.129032
Pf3D7_06_v3	AT	AT	180881	180908	28	28	0	PerfectMISA	ATATATATATATATATATATATATATAT	2	9								Grand Total	775	44	22			Grand Total	775	44	22	100
Pf3D7_06_v3	AT	AT	749345	749364	20	20	0	PerfectMISA	ATATATATATATATATATAT	2	4
Pf3D7_06_v3	TA	AT	487752	487783	32	32	0	PerfectMISA	TATATATATATATATATATATATATATATATA	2	17
Pf3D7_06_v3	AT	AT	765565	765580	16	16	0	PerfectMISA	ATATATATATATATAT	2	3
Pf3D7_06_v3	AT	AT	1096515	1096532	18	18	0	PerfectMISA	ATATATATATATATATAT	2	3
Pf3D7_06_v3	AT	AT	262671	262695	25	25	0	PerfectMISA	ATATATATATATATATATATATATA	2	5
Pf3D7_06_v3	AT	AT	751996	752010	15	15	0	PerfectMISA	ATATATATATATATA	2	3
Pf3D7_06_v3	TA	AT	402638	402664	27	27	0	PerfectMISA	TATATATATATATATATATATATATAT	2	8
Pf3D7_06_v3	ATA	AAT	245262	245294	33	33	0	PerfectMISA	ATAATAATAATAATAATAATAATAATAATAATA	3	7
Pf3D7_06_v3	AT	AT	761529	761542	14	14	0	PerfectMISA	ATATATATATATAT	2	3
Pf3D7_06_v3	AAT	AAT	306811	306828	18	18	0	PerfectMISA	AATAATAATAATAATAAT	3	3
Pf3D7_06_v3	TA	AT	80771	80789	19	19	0	PerfectMISA	TATATATATATATATATAT	2	4
Pf3D7_06_v3	AT	AT	506806	506830	25	25	0	PerfectMISA	ATATATATATATATATATATATATA	2	8
Pf3D7_06_v3	AT	AT	829058	829092	35	35	0	PerfectMISA	ATATATATATATATATATATATATATATATATATA	2	13
Pf3D7_06_v3	TTAT	AAAT	755224	755244	21	21	0	PerfectMISA	TTATTTATTTATTTATTTATT	4	3
Pf3D7_06_v3	TA	AT	671737	671760	24	24	0	PerfectMISA	TATATATATATATATATATATATA	2	8
Pf3D7_06_v3	TAT	AAT	457523	457553	31	31	0	PerfectMISA	TATTATTATTATTATTATTATTATTATTATT	3	6
Pf3D7_06_v3	AT	AT	658332	658348	17	17	0	PerfectMISA	ATATATATATATATATA	2	5
Pf3D7_06_v3	AAT	AAT	1228910	1228934	25	25	0	PerfectMISA	AATAATAATAATAATAATAATAATA	3	5
Pf3D7_06_v3	AT	AT	624649	624666	18	18	0	PerfectMISA	ATATATATATATATATAT	2	7
Pf3D7_06_v3	TAT	AAT	1058851	1058877	27	27	0	PerfectMISA	TATTATTATTATTATTATTATTATTAT	3	6
Pf3D7_06_v3	AT	AT	1009517	1009533	17	17	0	PerfectMISA	ATATATATATATATATA	2	3
Pf3D7_06_v3	AT	AT	352849	352877	29	29	0	PerfectMISA	ATATATATATATATATATATATATATATA	2	10
Pf3D7_06_v3	AT	AT	256434	256464	31	31	0	PerfectMISA	ATATATATATATATATATATATATATATATA	2	13
Pf3D7_06_v3	AT	AT	1171331	1171358	28	28	0	PerfectMISA	ATATATATATATATATATATATATATAT	2	7
Pf3D7_06_v3	AT	AT	543959	543976	18	18	0	PerfectMISA	ATATATATATATATATAT	2	5
Pf3D7_06_v3	ATA	AAT	396465	396480	16	16	0	PerfectMISA	ATAATAATAATAATAA	3	3
Pf3D7_06_v3	TTTA	AAAT	914382	914402	21	21	0	PerfectMISA	TTTATTTATTTATTTATTTAT	4	3
Pf3D7_06_v3	AT	AT	603844	603866	23	23	0	PerfectMISA	ATATATATATATATATATATATA	2	10
Pf3D7_06_v3	TTTA	AAAT	786540	786569	30	30	0	PerfectMISA	TTTATTTATTTATTTATTTATTTATTTATT	4	5
Pf3D7_06_v3	TAT	AAT	497159	497180	22	22	0	PerfectMISA	TATTATTATTATTATTATTATT	3	5
Pf3D7_06_v3	AT	AT	1021383	1021410	28	28	0	PerfectMISA	ATATATATATATATATATATATATATAT	2	9
Pf3D7_06_v3	ATT	AAT	965151	965173	23	23	0	PerfectMISA	ATTATTATTATTATTATTATTAT	3	4
Pf3D7_06_v3	AT	AT	605676	605709	34	34	0	PerfectMISA	ATATATATATATATATATATATATATATATATAT	2	10
Pf3D7_06_v3	AT	AT	940999	941013	15	15	0	PerfectMISA	ATATATATATATATA	2	4
Pf3D7_06_v3	ATT	AAT	267980	268000	21	21	0	PerfectMISA	ATTATTATTATTATTATTATT	3	5
Pf3D7_06_v3	TTAT	AAAT	614658	614682	25	25	0	PerfectMISA	TTATTTATTTATTTATTTATTTATT	4	4
Pf3D7_06_v3	AT	AT	544881	544912	32	32	0	PerfectMISA	ATATATATATATATATATATATATATATATAT	2	9
Pf3D7_06_v3	AT	AT	354018	354035	18	18	0	PerfectMISA	ATATATATATATATATAT	2	6
Pf3D7_06_v3	TA	AT	565538	565566	29	29	0	PerfectMISA	TATATATATATATATATATATATATATAT	2	7
Pf3D7_06_v3	AAAAT	AAAAT	631260	631283	24	24	0	PerfectMISA	AAAATAAAATAAAATAAAATAAAA	5	3
Pf3D7_06_v3	AT	AT	915670	915690	21	21	0	PerfectMISA	ATATATATATATATATATATA	2	5
Pf3D7_06_v3	AT	AT	743267	743280	14	14	0	PerfectMISA	ATATATATATATAT	2	3
Pf3D7_06_v3	TA	AT	1121131	1121154	24	24	0	PerfectMISA	TATATATATATATATATATATATA	2	4
Pf3D7_06_v3	AAATA	AAAAT	934625	934651	27	27	0	PerfectMISA	AAATAAAATAAAATAAAATAAAATAAA	5	5
Pf3D7_06_v3	AT	AT	159508	159537	30	30	0	PerfectMISA	ATATATATATATATATATATATATATATAT	2	11
Pf3D7_06_v3	CAA	AAC	378434	378451	18	18	0	PerfectMISA	CAACAACAACAACAACAA	3	8
Pf3D7_06_v3	TA	AT	985171	985203	33	33	0	PerfectMISA	TATATATATATATATATATATATATATATATAT	2	13
Pf3D7_06_v3	TA	AT	301802	301830	29	29	0	PerfectMISA	TATATATATATATATATATATATATATAT	2	10
Pf3D7_06_v3	AAC	AAC	374755	374789	35	35	0	PerfectMISA	AACAACAACAACAACAACAACAACAACAACAACAA	3	7
Pf3D7_06_v3	AT	AT	1251982	1252014	33	33	0	PerfectMISA	ATATATATATATATATATATATATATATATATA	2	10
Pf3D7_06_v3	TA	AT	132116	132140	25	25	0	PerfectMISA	TATATATATATATATATATATATAT	2	6
Pf3D7_06_v3	ATATA	AATAT	1079374	1079399	26	26	0	PerfectMISA	ATATAATATAATATAATATAATATAA	5	3
Pf3D7_06_v3	AT	AT	506976	507009	34	34	0	PerfectMISA	ATATATATATATATATATATATATATATATATAT	2	11
Pf3D7_06_v3	TA	AT	77297	77318	22	22	0	PerfectMISA	TATATATATATATATATATATA	2	6
Pf3D7_06_v3	AT	AT	709475	709505	31	31	0	PerfectMISA	ATATATATATATATATATATATATATATATA	2	12
Pf3D7_06_v3	TA	AT	1278637	1278660	24	24	0	PerfectMISA	TATATATATATATATATATATATA	2	6
Pf3D7_06_v3	AAAT	AAAT	1064169	1064190	22	22	0	PerfectMISA	AAATAAATAAATAAATAAATAA	4	4
Pf3D7_06_v3	AT	AT	972235	972250	16	16	0	PerfectMISA	ATATATATATATATAT	2	4
Pf3D7_06_v3	TA	AT	301845	301859	15	15	0	PerfectMISA	TATATATATATATAT	2	3
Pf3D7_06_v3	TA	AT	535276	535292	17	17	0	PerfectMISA	TATATATATATATATAT	2	3
Pf3D7_06_v3	AT	AT	797028	797054	27	27	0	PerfectMISA	ATATATATATATATATATATATATATA	2	8
Pf3D7_06_v3	AT	AT	1275332	1275352	21	21	0	PerfectMISA	ATATATATATATATATATATA	2	5
Pf3D7_06_v3	AT	AT	319317	319333	17	17	0	PerfectMISA	ATATATATATATATATA	2	5
Pf3D7_06_v3	TA	AT	1014031	1014055	25	25	0	PerfectMISA	TATATATATATATATATATATATAT	2	7
Pf3D7_06_v3	AT	AT	986742	986757	16	16	0	PerfectMISA	ATATATATATATATAT	2	4
Pf3D7_06_v3	TA	AT	695673	695687	15	15	0	PerfectMISA	TATATATATATATAT	2	4
Pf3D7_06_v3	TAAA	AAAT	106868	106890	23	23	0	PerfectMISA	TAAATAAATAAATAAATAAATAA	4	3
Pf3D7_06_v3	CAT	ATC	1264298	1264327	30	30	0	PerfectMISA	CATCATCATCATCATCATCATCATCATCAT	3	8
Pf3D7_06_v3	TA	AT	512937	512968	32	32	0	PerfectMISA	TATATATATATATATATATATATATATATATA	2	10
Pf3D7_06_v3	AT	AT	1077124	1077145	22	22	0	PerfectMISA	ATATATATATATATATATATAT	2	6
Pf3D7_06_v3	AT	AT	1294156	1294175	20	20	0	PerfectMISA	ATATATATATATATATATAT	2	6
Pf3D7_06_v3	AT	AT	101484	101510	27	27	0	PerfectMISA	ATATATATATATATATATATATATATA	2	3
Pf3D7_06_v3	AT	AT	1018190	1018215	26	26	0	PerfectMISA	ATATATATATATATATATATATATAT	2	7
Pf3D7_06_v3	AT	AT	401803	401820	18	18	0	PerfectMISA	ATATATATATATATATAT	2	4
Pf3D7_06_v3	AAAT	AAAT	1037092	1037114	23	23	0	PerfectMISA	AAATAAATAAATAAATAAATAAA	4	3
Pf3D7_06_v3	AT	AT	127207	127224	18	18	0	PerfectMISA	ATATATATATATATATAT	2	7
Pf3D7_06_v3	TA	AT	18369	18387	19	19	0	PerfectMISA	TATATATATATATATATAT	2	4
Pf3D7_06_v3	AAT	AAT	1191395	1191413	19	19	0	PerfectMISA	AATAATAATAATAATAATA	3	3
Pf3D7_06_v3	TA	AT	641930	641962	33	33	0	PerfectMISA	TATATATATATATATATATATATATATATATAT	2	9
Pf3D7_06_v3	TTTTA	AAAAT	1213491	1213516	26	26	0	PerfectMISA	TTTTATTTTATTTTATTTTATTTTAT	5	3
Pf3D7_06_v3	TAT	AAT	667201	667233	33	33	0	PerfectMISA	TATTATTATTATTATTATTATTATTATTATTAT	3	7
Pf3D7_06_v3	TA	AT	958789	958809	21	21	0	PerfectMISA	TATATATATATATATATATAT	2	9
Pf3D7_06_v3	TA	AT	773769	773785	17	17	0	PerfectMISA	TATATATATATATATAT	2	5
Pf3D7_06_v3	TA	AT	1350220	1350234	15	15	0	PerfectMISA	TATATATATATATAT	2	3
Pf3D7_06_v3	TTTTA	AAAAT	1079430	1079463	34	34	0	PerfectMISA	TTTTATTTTATTTTATTTTATTTTATTTTATTTT	5	4
Pf3D7_06_v3	AT	AT	744132	744161	30	30	0	PerfectMISA	ATATATATATATATATATATATATATATAT	2	12
Pf3D7_06_v3	TA	AT	1022635	1022652	18	18	0	PerfectMISA	TATATATATATATATATA	2	3
Pf3D7_06_v3	AT	AT	1063559	1063578	20	20	0	PerfectMISA	ATATATATATATATATATAT	2	6
Pf3D7_06_v3	TAA	AAT	687684	687714	31	31	0	PerfectMISA	TAATAATAATAATAATAATAATAATAATAAT	3	7
Pf3D7_06_v3	TATT	AAAT	646193	646211	19	19	0	PerfectMISA	TATTTATTTATTTATTTAT	4	4
Pf3D7_06_v3	TATTT	AAAAT	721513	721533	21	21	0	PerfectMISA	TATTTTATTTTATTTTATTTT	5	3
Pf3D7_06_v3	TA	AT	160879	160901	23	23	0	PerfectMISA	TATATATATATATATATATATAT	2	9
Pf3D7_06_v3	TA	AT	527258	527274	17	17	0	PerfectMISA	TATATATATATATATAT	2	4
Pf3D7_06_v3	AATA	AAAT	994552	994575	24	24	0	PerfectMISA	AATAAATAAATAAATAAATAAATA	4	3
Pf3D7_06_v3	AT	AT	1284670	1284703	34	34	0	PerfectMISA	ATATATATATATATATATATATATATATATATAT	2	12
Pf3D7_06_v3	TA	AT	480563	480580	18	18	0	PerfectMISA	TATATATATATATATATA	2	5
Pf3D7_06_v3	ATG	ATC	379733	379755	23	23	0	PerfectMISA	ATGATGATGATGATGATGATGAT	3	5
Pf3D7_06_v3	AT	AT	389233	389251	19	19	0	PerfectMISA	ATATATATATATATATATA	2	6
Pf3D7_06_v3	AT	AT	996582	996607	26	26	0	PerfectMISA	ATATATATATATATATATATATATAT	2	9
Pf3D7_06_v3	AT	AT	766258	766285	28	28	0	PerfectMISA	ATATATATATATATATATATATATATAT	2	7
Pf3D7_06_v3	TA	AT	115297	115311	15	15	0	PerfectMISA	TATATATATATATAT	2	3
Pf3D7_06_v3	ATG	ATC	426724	426746	23	23	0	PerfectMISA	ATGATGATGATGATGATGATGAT	3	9
Pf3D7_06_v3	AT	AT	1156111	1156129	19	19	0	PerfectMISA	ATATATATATATATATATA	2	4
Pf3D7_06_v3	ATAA	AAAT	536940	536958	19	19	0	PerfectMISA	ATAAATAAATAAATAAATA	4	4
Pf3D7_06_v3	TA	AT	1278443	1278466	24	24	0	PerfectMISA	TATATATATATATATATATATATA	2	7
Pf3D7_06_v3	AT	AT	261517	261556	40	40	0	PerfectMISA	ATATATATATATATATATATATATATATATATATATATAT	2	13
Pf3D7_06_v3	AT	AT	545929	545952	24	24	0	PerfectMISA	ATATATATATATATATATATATAT	2	7
Pf3D7_06_v3	AT	AT	399105	399118	14	14	0	PerfectMISA	ATATATATATATAT	2	3
Pf3D7_06_v3	ATT	AAT	271712	271738	27	27	0	PerfectMISA	ATTATTATTATTATTATTATTATTATT	3	7
Pf3D7_06_v3	CATTTA	AAATGT	582740	582766	27	27	0	PerfectMISA	CATTTACATTTACATTTACATTTACAT	6	3
Pf3D7_06_v3	AT	AT	862702	862717	16	16	0	PerfectMISA	ATATATATATATATAT	2	4
Pf3D7_06_v3	AT	AT	514692	514713	22	22	0	PerfectMISA	ATATATATATATATATATATAT	2	9
Pf3D7_06_v3	AT	AT	1257132	1257165	34	34	0	PerfectMISA	ATATATATATATATATATATATATATATATATAT	2	6
Pf3D7_06_v3	AT	AT	819882	819908	27	27	0	PerfectMISA	ATATATATATATATATATATATATATA	2	12
Pf3D7_06_v3	AT	AT	1007711	1007731	21	21	0	PerfectMISA	ATATATATATATATATATATA	2	6
Pf3D7_06_v3	AT	AT	636385	636421	37	37	0	PerfectMISA	ATATATATATATATATATATATATATATATATATATA	2	22
Pf3D7_06_v3	TA	AT	1107965	1107989	25	25	0	PerfectMISA	TATATATATATATATATATATATAT	2	6
Pf3D7_06_v3	AT	AT	1016598	1016612	15	15	0	PerfectMISA	ATATATATATATATA	2	4
Pf3D7_06_v3	AT	AT	1063886	1063909	24	24	0	PerfectMISA	ATATATATATATATATATATATAT	2	7
Pf3D7_06_v3	AT	AT	519867	519888	22	22	0	PerfectMISA	ATATATATATATATATATATAT	2	5
Pf3D7_06_v3	AT	AT	935472	935489	18	18	0	PerfectMISA	ATATATATATATATATAT	2	5
Pf3D7_06_v3	TATT	AAAT	124482	124507	26	26	0	PerfectMISA	TATTTATTTATTTATTTATTTATTTA	4	5
Pf3D7_06_v3	AAT	AAT	1231112	1231139	28	28	0	PerfectMISA	AATAATAATAATAATAATAATAATAATA	3	4
Pf3D7_06_v3	TA	AT	89474	89490	17	17	0	PerfectMISA	TATATATATATATATAT	2	5
Pf3D7_06_v3	AT	AT	1013341	1013356	16	16	0	PerfectMISA	ATATATATATATATAT	2	4
Pf3D7_06_v3	TA	AT	1249256	1249286	31	31	0	PerfectMISA	TATATATATATATATATATATATATATATAT	2	7
Pf3D7_06_v3	AAC	AAC	613173	613195	23	23	0	PerfectMISA	AACAACAACAACAACAACAACAA	3	3
Pf3D7_06_v3	ATA	AAT	759624	759662	39	39	0	PerfectMISA	ATAATAATAATAATAATAATAATAATAATAATAATAATA	3	8
Pf3D7_06_v3	AT	AT	65551	65566	16	16	0	PerfectMISA	ATATATATATATATAT	2	3
Pf3D7_06_v3	ATA	AAT	1004538	1004565	28	28	0	PerfectMISA	ATAATAATAATAATAATAATAATAATAA	3	5
Pf3D7_06_v3	TA	AT	25033	25055	23	23	0	PerfectMISA	TATATATATATATATATATATAT	2	3
Pf3D7_06_v3	ATAC	ATAC	265949	265967	19	19	0	PerfectMISA	ATACATACATACATACATA	4	3
Pf3D7_06_v3	AT	AT	604378	604401	24	24	0	PerfectMISA	ATATATATATATATATATATATAT	2	9
Pf3D7_06_v3	TTCT	AAAG	1041589	1041606	18	18	0	PerfectMISA	TTCTTTCTTTCTTTCTTT	4	5
Pf3D7_06_v3	AAAT	AAAT	329024	329046	23	23	0	PerfectMISA	AAATAAATAAATAAATAAATAAA	4	4
Pf3D7_06_v3	TTTA	AAAT	1278725	1278742	18	18	0	PerfectMISA	TTTATTTATTTATTTATT	4	3
Pf3D7_06_v3	ATA	AAT	236953	236985	33	33	0	PerfectMISA	ATAATAATAATAATAATAATAATAATAATAATA	3	7
Pf3D7_06_v3	TA	AT	1081758	1081779	22	22	0	PerfectMISA	TATATATATATATATATATATA	2	7
Pf3D7_06_v3	AT	AT	1114147	1114163	17	17	0	PerfectMISA	ATATATATATATATATA	2	4
Pf3D7_06_v3	AT	AT	1296835	1296852	18	18	0	PerfectMISA	ATATATATATATATATAT	2	4
Pf3D7_06_v3	TA	AT	722484	722520	37	37	0	PerfectMISA	TATATATATATATATATATATATATATATATATATAT	2	14
Pf3D7_06_v3	AT	AT	672330	672347	18	18	0	PerfectMISA	ATATATATATATATATAT	2	4
Pf3D7_06_v3	TA	AT	170322	170350	29	29	0	PerfectMISA	TATATATATATATATATATATATATATAT	2	10
Pf3D7_06_v3	TA	AT	997405	997421	17	17	0	PerfectMISA	TATATATATATATATAT	2	3
Pf3D7_06_v3	TA	AT	1045570	1045588	19	19	0	PerfectMISA	TATATATATATATATATAT	2	4
Pf3D7_06_v3	AT	AT	157322	157347	26	26	0	PerfectMISA	ATATATATATATATATATATATATAT	2	8
Pf3D7_06_v3	AAT	AAT	1191062	1191089	28	28	0	PerfectMISA	AATAATAATAATAATAATAATAATAATA	3	4
Pf3D7_06_v3	AT	AT	1119971	1119990	20	20	0	PerfectMISA	ATATATATATATATATATAT	2	5
Pf3D7_06_v3	AAT	AAT	312072	312103	32	32	0	PerfectMISA	AATAATAATAATAATAATAATAATAATAATAA	3	6
Pf3D7_06_v3	ATT	AAT	796899	796916	18	18	0	PerfectMISA	ATTATTATTATTATTATT	3	5
Pf3D7_06_v3	AT	AT	512069	512086	18	18	0	PerfectMISA	ATATATATATATATATAT	2	3
Pf3D7_06_v3	AT	AT	640186	640204	19	19	0	PerfectMISA	ATATATATATATATATATA	2	3
Pf3D7_06_v3	AT	AT	82343	82372	30	30	0	PerfectMISA	ATATATATATATATATATATATATATATAT	2	11
Pf3D7_06_v3	TATT	AAAT	298061	298083	23	23	0	PerfectMISA	TATTTATTTATTTATTTATTTAT	4	5
Pf3D7_06_v3	AT	AT	81829	81848	20	20	0	PerfectMISA	ATATATATATATATATATAT	2	4
Pf3D7_06_v3	AAAT	AAAT	287780	287804	25	25	0	PerfectMISA	AAATAAATAAATAAATAAATAAATA	4	4
Pf3D7_06_v3	AAT	AAT	195927	195958	32	32	0	PerfectMISA	AATAATAATAATAATAATAATAATAATAATAA	3	7
Pf3D7_06_v3	TA	AT	985399	985420	22	22	0	PerfectMISA	TATATATATATATATATATATA	2	5
Pf3D7_06_v3	AGA	AAG	325353	325370	18	18	0	PerfectMISA	AGAAGAAGAAGAAGAAGA	3	3
Pf3D7_06_v3	AT	AT	1353915	1353931	17	17	0	PerfectMISA	ATATATATATATATATA	2	6
Pf3D7_06_v3	TAT	AAT	147638	147659	22	22	0	PerfectMISA	TATTATTATTATTATTATTATT	3	4
Pf3D7_06_v3	TA	AT	695583	695600	18	18	0	PerfectMISA	TATATATATATATATATA	2	4
Pf3D7_06_v3	TA	AT	536633	536646	14	14	0	PerfectMISA	TATATATATATATA	2	3
Pf3D7_06_v3	TA	AT	392765	392794	30	30	0	PerfectMISA	TATATATATATATATATATATATATATATA	2	12
Pf3D7_06_v3	AT	AT	1011231	1011258	28	28	0	PerfectMISA	ATATATATATATATATATATATATATAT	2	9
Pf3D7_06_v3	AT	AT	962706	962727	22	22	0	PerfectMISA	ATATATATATATATATATATAT	2	4
Pf3D7_06_v3	AT	AT	237459	237488	30	30	0	PerfectMISA	ATATATATATATATATATATATATATATAT	2	12
Pf3D7_06_v3	AT	AT	554946	554959	14	14	0	PerfectMISA	ATATATATATATAT	2	7
Pf3D7_06_v3	AT	AT	146813	146835	23	23	0	PerfectMISA	ATATATATATATATATATATATA	2	4
Pf3D7_06_v3	AT	AT	1201672	1201689	18	18	0	PerfectMISA	ATATATATATATATATAT	2	4
Pf3D7_06_v3	TGTA	ATAC	303743	303771	29	29	0	PerfectMISA	TGTATGTATGTATGTATGTATGTATGTAT	4	4
Pf3D7_06_v3	AT	AT	1014414	1014439	26	26	0	PerfectMISA	ATATATATATATATATATATATATAT	2	7
Pf3D7_06_v3	AT	AT	1014929	1014960	32	32	0	PerfectMISA	ATATATATATATATATATATATATATATATAT	2	11
Pf3D7_06_v3	TA	AT	1076502	1076522	21	21	0	PerfectMISA	TATATATATATATATATATAT	2	6
Pf3D7_06_v3	TA	AT	1120874	1120895	22	22	0	PerfectMISA	TATATATATATATATATATATA	2	5
Pf3D7_06_v3	AT	AT	511175	511190	16	16	0	PerfectMISA	ATATATATATATATAT	2	4
Pf3D7_06_v3	AT	AT	1011346	1011377	32	32	0	PerfectMISA	ATATATATATATATATATATATATATATATAT	2	12
Pf3D7_06_v3	AT	AT	1274329	1274356	28	28	0	PerfectMISA	ATATATATATATATATATATATATATAT	2	6
Pf3D7_06_v3	AT	AT	996358	996379	22	22	0	PerfectMISA	ATATATATATATATATATATAT	2	7
Pf3D7_06_v3	AT	AT	1014164	1014183	20	20	0	PerfectMISA	ATATATATATATATATATAT	2	4
Pf3D7_06_v3	TTATT	AAAAT	441971	441992	22	22	0	PerfectMISA	TTATTTTATTTTATTTTATTTT	5	3
Pf3D7_06_v3	AT	AT	127766	127785	20	20	0	PerfectMISA	ATATATATATATATATATAT	2	5
Pf3D7_06_v3	TA	AT	531067	531081	15	15	0	PerfectMISA	TATATATATATATAT	2	7
Pf3D7_06_v3	AT	AT	390765	390792	28	28	0	PerfectMISA	ATATATATATATATATATATATATATAT	2	10
Pf3D7_06_v3	AT	AT	150387	150406	20	20	0	PerfectMISA	ATATATATATATATATATAT	2	5
Pf3D7_06_v3	TA	AT	98990	99020	31	31	0	PerfectMISA	TATATATATATATATATATATATATATATAT	2	9
Pf3D7_06_v3	AT	AT	254846	254859	14	14	0	PerfectMISA	ATATATATATATAT	2	3
Pf3D7_06_v3	TAA	AAT	355658	355684	27	27	0	PerfectMISA	TAATAATAATAATAATAATAATAATAA	3	4
Pf3D7_06_v3	AT	AT	451382	451403	22	22	0	PerfectMISA	ATATATATATATATATATATAT	2	8
Pf3D7_06_v3	AT	AT	1196002	1196019	18	18	0	PerfectMISA	ATATATATATATATATAT	2	5
Pf3D7_06_v3	AT	AT	441348	441365	18	18	0	PerfectMISA	ATATATATATATATATAT	2	6
Pf3D7_06_v3	AAT	AAT	189810	189839	30	30	0	PerfectMISA	AATAATAATAATAATAATAATAATAATAAT	3	5
Pf3D7_06_v3	AT	AT	1060231	1060245	15	15	0	PerfectMISA	ATATATATATATATA	2	3
Pf3D7_06_v3	AT	AT	529976	529996	21	21	0	PerfectMISA	ATATATATATATATATATATA	2	3
Pf3D7_06_v3	TAT	AAT	120041	120062	22	22	0	PerfectMISA	TATTATTATTATTATTATTATT	3	5
Pf3D7_06_v3	TAA	AAT	687729	687750	22	22	0	PerfectMISA	TAATAATAATAATAATAATAAT	3	4
Pf3D7_06_v3	AT	AT	185940	185961	22	22	0	PerfectMISA	ATATATATATATATATATATAT	2	7
Pf3D7_06_v3	AAT	AAT	1068177	1068202	26	26	0	PerfectMISA	AATAATAATAATAATAATAATAATAA	3	3
Pf3D7_06_v3	TAT	AAT	84630	84655	26	26	0	PerfectMISA	TATTATTATTATTATTATTATTATTA	3	7
Pf3D7_06_v3	TA	AT	640574	640594	21	21	0	PerfectMISA	TATATATATATATATATATAT	2	5
Pf3D7_06_v3	TAA	AAT	1233169	1233194	26	26	0	PerfectMISA	TAATAATAATAATAATAATAATAATA	3	3
Pf3D7_06_v3	AT	AT	432498	432522	25	25	0	PerfectMISA	ATATATATATATATATATATATATA	2	7
Pf3D7_06_v3	AT	AT	956140	956153	14	14	0	PerfectMISA	ATATATATATATAT	2	3
Pf3D7_06_v3	ATTT	AAAT	798693	798708	16	16	0	PerfectMISA	ATTTATTTATTTATTT	4	3
Pf3D7_06_v3	TA	AT	113742	113776	35	35	0	PerfectMISA	TATATATATATATATATATATATATATATATATAT	2	10
Pf3D7_06_v3	TATG	ATAC	597907	597924	18	18	0	PerfectMISA	TATGTATGTATGTATGTA	4	3
Pf3D7_06_v3	AT	AT	511278	511294	17	17	0	PerfectMISA	ATATATATATATATATA	2	4
Pf3D7_06_v3	ATA	AAT	1083379	1083414	36	36	0	PerfectMISA	ATAATAATAATAATAATAATAATAATAATAATAATA	3	8
Pf3D7_06_v3	AT	AT	1014712	1014728	17	17	0	PerfectMISA	ATATATATATATATATA	2	4
Pf3D7_06_v3	AT	AT	1073408	1073433	26	26	0	PerfectMISA	ATATATATATATATATATATATATAT	2	9
Pf3D7_06_v3	ATG	ATC	183324	183340	17	17	0	PerfectMISA	ATGATGATGATGATGAT	3	3
Pf3D7_06_v3	AT	AT	484097	484118	22	22	0	PerfectMISA	ATATATATATATATATATATAT	2	6
Pf3D7_06_v3	AT	AT	1258471	1258500	30	30	0	PerfectMISA	ATATATATATATATATATATATATATATAT	2	8
Pf3D7_06_v3	AT	AT	1018957	1018984	28	28	0	PerfectMISA	ATATATATATATATATATATATATATAT	2	9
Pf3D7_06_v3	ATTT	AAAT	912062	912093	32	32	0	PerfectMISA	ATTTATTTATTTATTTATTTATTTATTTATTT	4	7
Pf3D7_06_v3	TAAA	AAAT	667900	667921	22	22	0	PerfectMISA	TAAATAAATAAATAAATAAATA	4	3
Pf3D7_06_v3	AT	AT	769555	769578	24	24	0	PerfectMISA	ATATATATATATATATATATATAT	2	7
Pf3D7_06_v3	AT	AT	608050	608068	19	19	0	PerfectMISA	ATATATATATATATATATA	2	4
Pf3D7_06_v3	TTTAT	AAAAT	1312528	1312547	20	20	0	PerfectMISA	TTTATTTTATTTTATTTTAT	5	3
Pf3D7_06_v3	AT	AT	118387	118400	14	14	0	PerfectMISA	ATATATATATATAT	2	3
Pf3D7_06_v3	TTA	AAT	172283	172309	27	27	0	PerfectMISA	TTATTATTATTATTATTATTATTATTA	3	6
Pf3D7_06_v3	ATC	ATC	927130	927152	23	23	0	PerfectMISA	ATCATCATCATCATCATCATCAT	3	5
Pf3D7_06_v3	TA	AT	1322847	1322870	24	24	0	PerfectMISA	TATATATATATATATATATATATA	2	4
Pf3D7_06_v3	TA	AT	932020	932039	20	20	0	PerfectMISA	TATATATATATATATATATA	2	7
Pf3D7_06_v3	AT	AT	1012917	1012932	16	16	0	PerfectMISA	ATATATATATATATAT	2	4
Pf3D7_06_v3	AT	AT	106909	106932	24	24	0	PerfectMISA	ATATATATATATATATATATATAT	2	8
Pf3D7_06_v3	ATAA	AAAT	289407	289429	23	23	0	PerfectMISA	ATAAATAAATAAATAAATAAATA	4	4
Pf3D7_06_v3	AT	AT	253931	253959	29	29	0	PerfectMISA	ATATATATATATATATATATATATATATA	2	9
Pf3D7_06_v3	ATT	AAT	1059290	1059320	31	31	0	PerfectMISA	ATTATTATTATTATTATTATTATTATTATTA	3	6
Pf3D7_06_v3	ATT	AAT	134740	134759	20	20	0	PerfectMISA	ATTATTATTATTATTATTAT	3	3
Pf3D7_06_v3	TA	AT	814862	814878	17	17	0	PerfectMISA	TATATATATATATATAT	2	3
Pf3D7_06_v3	ACT	ACT	801053	801074	22	22	0	PerfectMISA	ACTACTACTACTACTACTACTA	3	5
Pf3D7_06_v3	TA	AT	537521	537536	16	16	0	PerfectMISA	TATATATATATATATA	2	3
Pf3D7_06_v3	AT	AT	223437	223468	32	32	0	PerfectMISA	ATATATATATATATATATATATATATATATAT	2	18
Pf3D7_06_v3	TAT	AAT	173721	173743	23	23	0	PerfectMISA	TATTATTATTATTATTATTATTA	3	3
Pf3D7_06_v3	TAT	AAT	901382	901400	19	19	0	PerfectMISA	TATTATTATTATTATTATT	3	3
Pf3D7_06_v3	AT	AT	1300855	1300870	16	16	0	PerfectMISA	ATATATATATATATAT	2	3
Pf3D7_06_v3	ATG	ATC	326699	326718	20	20	0	PerfectMISA	ATGATGATGATGATGATGAT	3	3
Pf3D7_06_v3	AT	AT	474888	474913	26	26	0	PerfectMISA	ATATATATATATATATATATATATAT	2	6
Pf3D7_06_v3	AT	AT	1172824	1172853	30	30	0	PerfectMISA	ATATATATATATATATATATATATATATAT	2	10
Pf3D7_06_v3	ATAA	AAAT	246369	246387	19	19	0	PerfectMISA	ATAAATAAATAAATAAATA	4	3
Pf3D7_06_v3	AT	AT	184590	184618	29	29	0	PerfectMISA	ATATATATATATATATATATATATATATA	2	11
Pf3D7_06_v3	AT	AT	1180309	1180334	26	26	0	PerfectMISA	ATATATATATATATATATATATATAT	2	5
Pf3D7_06_v3	TAT	AAT	894649	894668	20	20	0	PerfectMISA	TATTATTATTATTATTATTA	3	3
Pf3D7_06_v3	AT	AT	256741	256756	16	16	0	PerfectMISA	ATATATATATATATAT	2	3
Pf3D7_06_v3	TA	AT	902785	902801	17	17	0	PerfectMISA	TATATATATATATATAT	2	4
Pf3D7_06_v3	ATATG	ATATC	525135	525158	24	24	0	PerfectMISA	ATATGATATGATATGATATGATAT	5	8
Pf3D7_06_v3	TTA	AAT	1272643	1272677	35	35	0	PerfectMISA	TTATTATTATTATTATTATTATTATTATTATTATT	3	8
Pf3D7_06_v3	AT	AT	447968	447995	28	28	0	PerfectMISA	ATATATATATATATATATATATATATAT	2	10
Pf3D7_06_v3	AT	AT	364727	364744	18	18	0	PerfectMISA	ATATATATATATATATAT	2	6
Pf3D7_06_v3	AT	AT	514102	514117	16	16	0	PerfectMISA	ATATATATATATATAT	2	10
Pf3D7_06_v3	ATATT	AATAT	608415	608438	24	24	0	PerfectMISA	ATATTATATTATATTATATTATAT	5	3
Pf3D7_06_v3	TATTG	AATAC	280844	280867	24	24	0	PerfectMISA	TATTGTATTGTATTGTATTGTATT	5	5
Pf3D7_06_v3	AT	AT	460612	460635	24	24	0	PerfectMISA	ATATATATATATATATATATATAT	2	6
Pf3D7_06_v3	ATT	AAT	1148571	1148594	24	24	0	PerfectMISA	ATTATTATTATTATTATTATTATT	3	5
Pf3D7_06_v3	AT	AT	703959	703980	22	22	0	PerfectMISA	ATATATATATATATATATATAT	2	7
Pf3D7_06_v3	AT	AT	421333	421372	40	40	0	PerfectMISA	ATATATATATATATATATATATATATATATATATATATAT	2	11
Pf3D7_06_v3	AT	AT	265587	265615	29	29	0	PerfectMISA	ATATATATATATATATATATATATATATA	2	10
Pf3D7_06_v3	AT	AT	860611	860625	15	15	0	PerfectMISA	ATATATATATATATA	2	4
Pf3D7_06_v3	AT	AT	606622	606643	22	22	0	PerfectMISA	ATATATATATATATATATATAT	2	7
Pf3D7_06_v3	TA	AT	777167	777185	19	19	0	PerfectMISA	TATATATATATATATATAT	2	4
Pf3D7_06_v3	ATAC	ATAC	776715	776732	18	18	0	PerfectMISA	ATACATACATACATACAT	4	4
Pf3D7_06_v3	AT	AT	631446	631461	16	16	0	PerfectMISA	ATATATATATATATAT	2	5
Pf3D7_06_v3	TTTAT	AAAAT	531082	531103	22	22	0	PerfectMISA	TTTATTTTATTTTATTTTATTT	5	4
Pf3D7_06_v3	TA	AT	602368	602384	17	17	0	PerfectMISA	TATATATATATATATAT	2	5
Pf3D7_06_v3	ATT	AAT	639995	640020	26	26	0	PerfectMISA	ATTATTATTATTATTATTATTATTAT	3	6
Pf3D7_06_v3	TTTA	AAAT	163719	163743	25	25	0	PerfectMISA	TTTATTTATTTATTTATTTATTTAT	4	5
Pf3D7_06_v3	AAT	AAT	1091374	1091396	23	23	0	PerfectMISA	AATAATAATAATAATAATAATAA	3	6
Pf3D7_06_v3	ATT	AAT	1263459	1263481	23	23	0	PerfectMISA	ATTATTATTATTATTATTATTAT	3	4
Pf3D7_06_v3	AT	AT	1042225	1042241	17	17	0	PerfectMISA	ATATATATATATATATA	2	4
Pf3D7_06_v3	AT	AT	407754	407773	20	20	0	PerfectMISA	ATATATATATATATATATAT	2	7
Pf3D7_06_v3	AT	AT	436265	436305	41	41	0	PerfectMISA	ATATATATATATATATATATATATATATATATATATATATA	2	11
Pf3D7_06_v3	AAT	AAT	1227974	1227996	23	23	0	PerfectMISA	AATAATAATAATAATAATAATAA	3	3
Pf3D7_06_v3	TA	AT	683763	683779	17	17	0	PerfectMISA	TATATATATATATATAT	2	5
Pf3D7_06_v3	TATT	AAAT	963687	963706	20	20	0	PerfectMISA	TATTTATTTATTTATTTATT	4	4
Pf3D7_06_v3	TA	AT	245825	245852	28	28	0	PerfectMISA	TATATATATATATATATATATATATATA	2	9
Pf3D7_06_v3	AT	AT	758169	758187	19	19	0	PerfectMISA	ATATATATATATATATATA	2	5
Pf3D7_06_v3	AT	AT	952659	952686	28	28	0	PerfectMISA	ATATATATATATATATATATATATATAT	2	11
Pf3D7_06_v3	ATAC	ATAC	776547	776565	19	19	0	PerfectMISA	ATACATACATACATACATA	4	3
Pf3D7_06_v3	TA	AT	579110	579126	17	17	0	PerfectMISA	TATATATATATATATAT	2	5
Pf3D7_06_v3	AT	AT	897265	897302	38	38	0	PerfectMISA	ATATATATATATATATATATATATATATATATATATAT	2	14
Pf3D7_06_v3	TAT	AAT	1027872	1027895	24	24	0	PerfectMISA	TATTATTATTATTATTATTATTAT	3	5
Pf3D7_06_v3	AT	AT	1011138	1011159	22	22	0	PerfectMISA	ATATATATATATATATATATAT	2	4
Pf3D7_06_v3	TTA	AAT	1116360	1116384	25	25	0	PerfectMISA	TTATTATTATTATTATTATTATTAT	3	5
Pf3D7_06_v3	AT	AT	841775	841800	26	26	0	PerfectMISA	ATATATATATATATATATATATATAT	2	9
Pf3D7_06_v3	AATA	AAAT	221359	221374	16	16	0	PerfectMISA	AATAAATAAATAAATA	4	6
Pf3D7_06_v3	AT	AT	336478	336501	24	24	0	PerfectMISA	ATATATATATATATATATATATAT	2	5
Pf3D7_06_v3	AAT	AAT	192327	192358	32	32	0	PerfectMISA	AATAATAATAATAATAATAATAATAATAATAA	3	6
Pf3D7_06_v3	AT	AT	163585	163604	20	20	0	PerfectMISA	ATATATATATATATATATAT	2	5
Pf3D7_06_v3	AT	AT	803050	803077	28	28	0	PerfectMISA	ATATATATATATATATATATATATATAT	2	9
Pf3D7_06_v3	AT	AT	646733	646752	20	20	0	PerfectMISA	ATATATATATATATATATAT	2	7
Pf3D7_06_v3	AT	AT	1156914	1156949	36	36	0	PerfectMISA	ATATATATATATATATATATATATATATATATATAT	2	10
Pf3D7_06_v3	TA	AT	1172088	1172109	22	22	0	PerfectMISA	TATATATATATATATATATATA	2	4
Pf3D7_06_v3	AT	AT	489056	489091	36	36	0	PerfectMISA	ATATATATATATATATATATATATATATATATATAT	2	12
Pf3D7_06_v3	TA	AT	75691	75714	24	24	0	PerfectMISA	TATATATATATATATATATATATA	2	9
Pf3D7_06_v3	AT	AT	337447	337461	15	15	0	PerfectMISA	ATATATATATATATA	2	3
Pf3D7_06_v3	ATATA	AATAT	112278	112301	24	24	0	PerfectMISA	ATATAATATAATATAATATAATAT	5	4
Pf3D7_06_v3	AT	AT	1289016	1289042	27	27	0	PerfectMISA	ATATATATATATATATATATATATATA	2	8
Pf3D7_06_v3	ATAA	AAAT	947683	947698	16	16	0	PerfectMISA	ATAAATAAATAAATAA	4	3
Pf3D7_06_v3	AT	AT	1299840	1299853	14	14	0	PerfectMISA	ATATATATATATAT	2	4
Pf3D7_06_v3	TA	AT	297639	297672	34	34	0	PerfectMISA	TATATATATATATATATATATATATATATATATA	2	14
Pf3D7_06_v3	AT	AT	765827	765856	30	30	0	PerfectMISA	ATATATATATATATATATATATATATATAT	2	10
Pf3D7_06_v3	AT	AT	1279050	1279065	16	16	0	PerfectMISA	ATATATATATATATAT	2	3
Pf3D7_06_v3	AT	AT	311248	311264	17	17	0	PerfectMISA	ATATATATATATATATA	2	5
Pf3D7_06_v3	AT	AT	1198561	1198595	35	35	0	PerfectMISA	ATATATATATATATATATATATATATATATATATA	2	10
Pf3D7_06_v3	TA	AT	1259216	1259239	24	24	0	PerfectMISA	TATATATATATATATATATATATA	2	6
Pf3D7_06_v3	AT	AT	1201013	1201046	34	34	0	PerfectMISA	ATATATATATATATATATATATATATATATATAT	2	10
Pf3D7_06_v3	TA	AT	775630	775644	15	15	0	PerfectMISA	TATATATATATATAT	2	3
Pf3D7_06_v3	AT	AT	1057074	1057101	28	28	0	PerfectMISA	ATATATATATATATATATATATATATAT	2	8
Pf3D7_06_v3	TA	AT	1251145	1251159	15	15	0	PerfectMISA	TATATATATATATAT	2	4
Pf3D7_06_v3	TA	AT	1159382	1159415	34	34	0	PerfectMISA	TATATATATATATATATATATATATATATATATA	2	12
Pf3D7_06_v3	TA	AT	716690	716704	15	15	0	PerfectMISA	TATATATATATATAT	2	3
Pf3D7_06_v3	ATTTT	AAAAT	307491	307514	24	24	0	PerfectMISA	ATTTTATTTTATTTTATTTTATTT	5	4
Pf3D7_06_v3	AT	AT	72080	72105	26	26	0	PerfectMISA	ATATATATATATATATATATATATAT	2	9
Pf3D7_06_v3	AT	AT	1081865	1081880	16	16	0	PerfectMISA	ATATATATATATATAT	2	3
Pf3D7_06_v3	TA	AT	335056	335078	23	23	0	PerfectMISA	TATATATATATATATATATATAT	2	9
Pf3D7_06_v3	TA	AT	1037386	1037399	14	14	0	PerfectMISA	TATATATATATATA	2	3
Pf3D7_06_v3	TA	AT	216329	216351	23	23	0	PerfectMISA	TATATATATATATATATATATAT	2	4
Pf3D7_06_v3	AAG	AAG	259836	259850	15	15	0	PerfectMISA	AAGAAGAAGAAGAAG	3	3
Pf3D7_06_v3	TTTTA	AAAAT	471283	471303	21	21	0	PerfectMISA	TTTTATTTTATTTTATTTTAT	5	3
Pf3D7_06_v3	AT	AT	31855	31870	16	16	0	PerfectMISA	ATATATATATATATAT	2	4
Pf3D7_06_v3	AT	AT	507305	507324	20	20	0	PerfectMISA	ATATATATATATATATATAT	2	5
Pf3D7_06_v3	AT	AT	278337	278351	15	15	0	PerfectMISA	ATATATATATATATA	2	3
Pf3D7_06_v3	TA	AT	1046390	1046420	31	31	0	PerfectMISA	TATATATATATATATATATATATATATATAT	2	8
Pf3D7_06_v3	AT	AT	1060662	1060693	32	32	0	PerfectMISA	ATATATATATATATATATATATATATATATAT	2	7
Pf3D7_06_v3	CAT	ATC	460268	460286	19	19	0	PerfectMISA	CATCATCATCATCATCATC	3	4
Pf3D7_06_v3	ATAA	AAAT	45958	45980	23	23	0	PerfectMISA	ATAAATAAATAAATAAATAAATA	4	3
Pf3D7_06_v3	ATATT	AATAT	748129	748156	28	28	0	PerfectMISA	ATATTATATTATATTATATTATATTATA	5	4
Pf3D7_06_v3	AT	AT	1182097	1182118	22	22	0	PerfectMISA	ATATATATATATATATATATAT	2	6
Pf3D7_06_v3	TA	AT	116017	116031	15	15	0	PerfectMISA	TATATATATATATAT	2	6
Pf3D7_06_v3	AT	AT	1183422	1183449	28	28	0	PerfectMISA	ATATATATATATATATATATATATATAT	2	9
Pf3D7_06_v3	AAAG	AAAG	774049	774071	23	23	0	PerfectMISA	AAAGAAAGAAAGAAAGAAAGAAA	4	4
Pf3D7_06_v3	AT	AT	185560	185581	22	22	0	PerfectMISA	ATATATATATATATATATATAT	2	6
Pf3D7_06_v3	TATT	AAAT	997925	997945	21	21	0	PerfectMISA	TATTTATTTATTTATTTATTT	4	3
Pf3D7_06_v3	AT	AT	220670	220693	24	24	0	PerfectMISA	ATATATATATATATATATATATAT	2	7
Pf3D7_06_v3	AT	AT	1031355	1031373	19	19	0	PerfectMISA	ATATATATATATATATATA	2	3
Pf3D7_06_v3	TTAT	AAAT	555094	555110	17	17	0	PerfectMISA	TTATTTATTTATTTATT	4	3
Pf3D7_06_v3	AAAAT	AAAAT	976372	976398	27	27	0	PerfectMISA	AAAATAAAATAAAATAAAATAAAATAA	5	3
Pf3D7_06_v3	AAAT	AAAT	717175	717199	25	25	0	PerfectMISA	AAATAAATAAATAAATAAATAAATA	4	5
Pf3D7_06_v3	AT	AT	1026513	1026536	24	24	0	PerfectMISA	ATATATATATATATATATATATAT	2	12
Pf3D7_06_v3	ATAA	AAAT	227718	227736	19	19	0	PerfectMISA	ATAAATAAATAAATAAATA	4	3
Pf3D7_06_v3	AT	AT	1118447	1118464	18	18	0	PerfectMISA	ATATATATATATATATAT	2	3
Pf3D7_06_v3	AT	AT	1178835	1178859	25	25	0	PerfectMISA	ATATATATATATATATATATATATA	2	4
Pf3D7_06_v3	AT	AT	471529	471546	18	18	0	PerfectMISA	ATATATATATATATATAT	2	3
Pf3D7_06_v3	TAA	AAT	381660	381689	30	30	0	PerfectMISA	TAATAATAATAATAATAATAATAATAATAA	3	7
Pf3D7_06_v3	TA	AT	364526	364546	21	21	0	PerfectMISA	TATATATATATATATATATAT	2	4
Pf3D7_06_v3	TA	AT	245421	245437	17	17	0	PerfectMISA	TATATATATATATATAT	2	3
Pf3D7_06_v3	GTTTG	AAACC	683515	683537	23	23	0	PerfectMISA	GTTTGGTTTGGTTTGGTTTGGTT	5	3
Pf3D7_06_v3	TA	AT	1249046	1249077	32	32	0	PerfectMISA	TATATATATATATATATATATATATATATATA	2	8
Pf3D7_06_v3	AAT	AAT	1212532	1212558	27	27	0	PerfectMISA	AATAATAATAATAATAATAATAATAAT	3	4
Pf3D7_06_v3	AT	AT	318040	318053	14	14	0	PerfectMISA	ATATATATATATAT	2	6
Pf3D7_06_v3	AT	AT	65308	65321	14	14	0	PerfectMISA	ATATATATATATAT	2	4
Pf3D7_06_v3	TA	AT	420054	420081	28	28	0	PerfectMISA	TATATATATATATATATATATATATATA	2	9
Pf3D7_06_v3	AT	AT	1277944	1277957	14	14	0	PerfectMISA	ATATATATATATAT	2	3
Pf3D7_06_v3	AT	AT	896766	896786	21	21	0	PerfectMISA	ATATATATATATATATATATA	2	4
Pf3D7_06_v3	TA	AT	698131	698155	25	25	0	PerfectMISA	TATATATATATATATATATATATAT	2	7
Pf3D7_06_v3	TA	AT	843393	843422	30	30	0	PerfectMISA	TATATATATATATATATATATATATATATA	2	8
Pf3D7_06_v3	ATT	AAT	689776	689796	21	21	0	PerfectMISA	ATTATTATTATTATTATTATT	3	3
Pf3D7_06_v3	AT	AT	237280	237300	21	21	0	PerfectMISA	ATATATATATATATATATATA	2	7
Pf3D7_06_v3	AT	AT	714088	714105	18	18	0	PerfectMISA	ATATATATATATATATAT	2	3
Pf3D7_06_v3	TA	AT	997754	997775	22	22	0	PerfectMISA	TATATATATATATATATATATA	2	6
Pf3D7_06_v3	ATT	AAT	167086	167108	23	23	0	PerfectMISA	ATTATTATTATTATTATTATTAT	3	4
Pf3D7_06_v3	AT	AT	719424	719442	19	19	0	PerfectMISA	ATATATATATATATATATA	2	5
Pf3D7_06_v3	TA	AT	998939	998957	19	19	0	PerfectMISA	TATATATATATATATATAT	2	3
Pf3D7_06_v3	TA	AT	395910	395935	26	26	0	PerfectMISA	TATATATATATATATATATATATATA	2	11
Pf3D7_06_v3	AAT	AAT	284512	284544	33	33	0	PerfectMISA	AATAATAATAATAATAATAATAATAATAATAAT	3	7
Pf3D7_06_v3	AT	AT	895907	895924	18	18	0	PerfectMISA	ATATATATATATATATAT	2	5
Pf3D7_06_v3	TA	AT	507426	507440	15	15	0	PerfectMISA	TATATATATATATAT	2	4
Pf3D7_06_v3	TA	AT	257954	257984	31	31	0	PerfectMISA	TATATATATATATATATATATATATATATAT	2	12
Pf3D7_06_v3	AT	AT	179959	179975	17	17	0	PerfectMISA	ATATATATATATATATA	2	3
Pf3D7_06_v3	AT	AT	1155070	1155095	26	26	0	PerfectMISA	ATATATATATATATATATATATATAT	2	8
Pf3D7_06_v3	AT	AT	655269	655285	17	17	0	PerfectMISA	ATATATATATATATATA	2	5
Pf3D7_06_v3	TA	AT	1018845	1018860	16	16	0	PerfectMISA	TATATATATATATATA	2	4
Pf3D7_06_v3	AT	AT	1312810	1312823	14	14	0	PerfectMISA	ATATATATATATAT	2	3
Pf3D7_06_v3	AAAT	AAAT	544304	544320	17	17	0	PerfectMISA	AAATAAATAAATAAATA	4	4
Pf3D7_06_v3	TTTAT	AAAAT	181150	181172	23	23	0	PerfectMISA	TTTATTTTATTTTATTTTATTTT	5	4
Pf3D7_06_v3	TA	AT	547805	547825	21	21	0	PerfectMISA	TATATATATATATATATATAT	2	7
Pf3D7_06_v3	AT	AT	982557	982586	30	30	0	PerfectMISA	ATATATATATATATATATATATATATATAT	2	10
Pf3D7_06_v3	AT	AT	64290	64305	16	16	0	PerfectMISA	ATATATATATATATAT	2	3
Pf3D7_06_v3	TA	AT	914809	914834	26	26	0	PerfectMISA	TATATATATATATATATATATATATA	2	8
Pf3D7_06_v3	TA	AT	1076866	1076897	32	32	0	PerfectMISA	TATATATATATATATATATATATATATATATA	2	10
Pf3D7_06_v3	AAT	AAT	908644	908668	25	25	0	PerfectMISA	AATAATAATAATAATAATAATAATA	3	9
Pf3D7_06_v3	AT	AT	547985	548015	31	31	0	PerfectMISA	ATATATATATATATATATATATATATATATA	2	8
Pf3D7_06_v3	AT	AT	335675	335693	19	19	0	PerfectMISA	ATATATATATATATATATA	2	3
Pf3D7_06_v3	AAT	AAT	311751	311767	17	17	0	PerfectMISA	AATAATAATAATAATAA	3	4
Pf3D7_06_v3	AAAT	AAAT	1182756	1182798	43	43	0	PerfectMISA	AAATAAATAAATAAATAAATAAATAAATAAATAAATAAATAAA	4	7
Pf3D7_06_v3	TTATT	AAAAT	523576	523598	23	23	0	PerfectMISA	TTATTTTATTTTATTTTATTTTA	5	9
Pf3D7_06_v3	AT	AT	63164	63190	27	27	0	PerfectMISA	ATATATATATATATATATATATATATA	2	6
Pf3D7_06_v3	TA	AT	70431	70445	15	15	0	PerfectMISA	TATATATATATATAT	2	3
Pf3D7_06_v3	TA	AT	287311	287337	27	27	0	PerfectMISA	TATATATATATATATATATATATATAT	2	8
Pf3D7_06_v3	AT	AT	1287940	1287956	17	17	0	PerfectMISA	ATATATATATATATATA	2	7
Pf3D7_06_v3	TA	AT	1247092	1247117	26	26	0	PerfectMISA	TATATATATATATATATATATATATA	2	7
Pf3D7_06_v3	ATT	AAT	1097834	1097865	32	32	0	PerfectMISA	ATTATTATTATTATTATTATTATTATTATTAT	3	7
Pf3D7_06_v3	ATT	AAT	894215	894229	15	15	0	PerfectMISA	ATTATTATTATTATT	3	3
Pf3D7_06_v3	AT	AT	1271495	1271513	19	19	0	PerfectMISA	ATATATATATATATATATA	2	7
Pf3D7_06_v3	AT	AT	149237	149256	20	20	0	PerfectMISA	ATATATATATATATATATAT	2	3
Pf3D7_06_v3	AAT	AAT	415788	415814	27	27	0	PerfectMISA	AATAATAATAATAATAATAATAATAAT	3	6
Pf3D7_06_v3	GAA	AAG	1298975	1298989	15	15	0	PerfectMISA	GAAGAAGAAGAAGAA	3	3
Pf3D7_06_v3	AAT	AAT	571671	571690	20	20	0	PerfectMISA	AATAATAATAATAATAATAA	3	3
Pf3D7_06_v3	AT	AT	140892	140911	20	20	0	PerfectMISA	ATATATATATATATATATAT	2	5
Pf3D7_06_v3	AAT	AAT	95248	95264	17	17	0	PerfectMISA	AATAATAATAATAATAA	3	3
Pf3D7_06_v3	TATT	AAAT	220984	221004	21	21	0	PerfectMISA	TATTTATTTATTTATTTATTT	4	4
Pf3D7_06_v3	TA	AT	846293	846317	25	25	0	PerfectMISA	TATATATATATATATATATATATAT	2	5
Pf3D7_06_v3	AT	AT	940829	940842	14	14	0	PerfectMISA	ATATATATATATAT	2	6
Pf3D7_06_v3	AT	AT	918713	918735	23	23	0	PerfectMISA	ATATATATATATATATATATATA	2	6
Pf3D7_06_v3	AT	AT	1048664	1048685	22	22	0	PerfectMISA	ATATATATATATATATATATAT	2	7
Pf3D7_06_v3	AT	AT	124760	124782	23	23	0	PerfectMISA	ATATATATATATATATATATATA	2	5
Pf3D7_06_v3	AATA	AAAT	74834	74853	20	20	0	PerfectMISA	AATAAATAAATAAATAAATA	4	5
Pf3D7_06_v3	AAT	AAT	387238	387262	25	25	0	PerfectMISA	AATAATAATAATAATAATAATAATA	3	4
Pf3D7_06_v3	AT	AT	716520	716552	33	33	0	PerfectMISA	ATATATATATATATATATATATATATATATATA	2	11
Pf3D7_06_v3	TTA	AAT	1219593	1219614	22	22	0	PerfectMISA	TTATTATTATTATTATTATTAT	3	3
Pf3D7_06_v3	TA	AT	911176	911202	27	27	0	PerfectMISA	TATATATATATATATATATATATATAT	2	6
Pf3D7_06_v3	AT	AT	81996	82023	28	28	0	PerfectMISA	ATATATATATATATATATATATATATAT	2	9
Pf3D7_06_v3	TA	AT	787368	787382	15	15	0	PerfectMISA	TATATATATATATAT	2	3
Pf3D7_06_v3	AT	AT	91330	91349	20	20	0	PerfectMISA	ATATATATATATATATATAT	2	4
Pf3D7_06_v3	ATT	AAT	167284	167310	27	27	0	PerfectMISA	ATTATTATTATTATTATTATTATTATT	3	4
Pf3D7_06_v3	AT	AT	1172302	1172327	26	26	0	PerfectMISA	ATATATATATATATATATATATATAT	2	4
Pf3D7_06_v3	TA	AT	112991	113010	20	20	0	PerfectMISA	TATATATATATATATATATA	2	6
Pf3D7_06_v3	AT	AT	336663	336698	36	36	0	PerfectMISA	ATATATATATATATATATATATATATATATATATAT	2	13
Pf3D7_06_v3	TA	AT	755728	755742	15	15	0	PerfectMISA	TATATATATATATAT	2	6
Pf3D7_06_v3	AT	AT	105450	105473	24	24	0	PerfectMISA	ATATATATATATATATATATATAT	2	7
Pf3D7_06_v3	AT	AT	943813	943836	24	24	0	PerfectMISA	ATATATATATATATATATATATAT	2	9
Pf3D7_06_v3	TA	AT	750848	750875	28	28	0	PerfectMISA	TATATATATATATATATATATATATATA	2	8
Pf3D7_06_v3	AT	AT	461897	461916	20	20	0	PerfectMISA	ATATATATATATATATATAT	2	6
Pf3D7_06_v3	TAT	AAT	809593	809621	29	29	0	PerfectMISA	TATTATTATTATTATTATTATTATTATTA	3	6
Pf3D7_06_v3	AT	AT	206459	206482	24	24	0	PerfectMISA	ATATATATATATATATATATATAT	2	8
Pf3D7_06_v3	AT	AT	1242764	1242793	30	30	0	PerfectMISA	ATATATATATATATATATATATATATATAT	2	7
Pf3D7_06_v3	TA	AT	219900	219922	23	23	0	PerfectMISA	TATATATATATATATATATATAT	2	8
Pf3D7_06_v3	GAAAAA	AAAAAG	949961	949990	30	30	0	PerfectMISA	GAAAAAGAAAAAGAAAAAGAAAAAGAAAAA	6	5
Pf3D7_06_v3	AT	AT	279265	279281	17	17	0	PerfectMISA	ATATATATATATATATA	2	5
Pf3D7_06_v3	AT	AT	314311	314342	32	32	0	PerfectMISA	ATATATATATATATATATATATATATATATAT	2	11
Pf3D7_06_v3	AT	AT	163702	163717	16	16	0	PerfectMISA	ATATATATATATATAT	2	4
Pf3D7_06_v3	AT	AT	1098745	1098768	24	24	0	PerfectMISA	ATATATATATATATATATATATAT	2	6
Pf3D7_06_v3	AT	AT	565405	565430	26	26	0	PerfectMISA	ATATATATATATATATATATATATAT	2	7
Pf3D7_06_v3	AT	AT	179224	179243	20	20	0	PerfectMISA	ATATATATATATATATATAT	2	6
Pf3D7_06_v3	AT	AT	669373	669400	28	28	0	PerfectMISA	ATATATATATATATATATATATATATAT	2	5
Pf3D7_06_v3	TA	AT	432205	432222	18	18	0	PerfectMISA	TATATATATATATATATA	2	3
Pf3D7_06_v3	AT	AT	365196	365209	14	14	0	PerfectMISA	ATATATATATATAT	2	4
Pf3D7_06_v3	TA	AT	307655	307683	29	29	0	PerfectMISA	TATATATATATATATATATATATATATAT	2	7
Pf3D7_06_v3	TAAA	AAAT	313412	313433	22	22	0	PerfectMISA	TAAATAAATAAATAAATAAATA	4	8
Pf3D7_06_v3	TATG	ATAC	223260	223282	23	23	0	PerfectMISA	TATGTATGTATGTATGTATGTAT	4	6
Pf3D7_06_v3	TTA	AAT	599361	599377	17	17	0	PerfectMISA	TTATTATTATTATTATT	3	5
Pf3D7_06_v3	AT	AT	601955	601983	29	29	0	PerfectMISA	ATATATATATATATATATATATATATATA	2	9
Pf3D7_06_v3	AT	AT	604208	604221	14	14	0	PerfectMISA	ATATATATATATAT	2	3
Pf3D7_06_v3	TA	AT	149622	149656	35	35	0	PerfectMISA	TATATATATATATATATATATATATATATATATAT	2	13
Pf3D7_06_v3	AT	AT	150232	150265	34	34	0	PerfectMISA	ATATATATATATATATATATATATATATATATAT	2	11
Pf3D7_06_v3	AT	AT	1013589	1013602	14	14	0	PerfectMISA	ATATATATATATAT	2	4
Pf3D7_06_v3	TA	AT	997843	997862	20	20	0	PerfectMISA	TATATATATATATATATATA	2	7
Pf3D7_06_v3	TA	AT	444613	444633	21	21	0	PerfectMISA	TATATATATATATATATATAT	2	4
Pf3D7_06_v3	AT	AT	878618	878636	19	19	0	PerfectMISA	ATATATATATATATATATA	2	3
Pf3D7_06_v3	AT	AT	266994	267019	26	26	0	PerfectMISA	ATATATATATATATATATATATATAT	2	8
Pf3D7_06_v3	AT	AT	853597	853616	20	20	0	PerfectMISA	ATATATATATATATATATAT	2	4
Pf3D7_06_v3	AT	AT	286364	286377	14	14	0	PerfectMISA	ATATATATATATAT	2	4
Pf3D7_06_v3	ATAA	AAAT	588985	589015	31	31	0	PerfectMISA	ATAAATAAATAAATAAATAAATAAATAAATA	4	6
Pf3D7_06_v3	AT	AT	233812	233839	28	28	0	PerfectMISA	ATATATATATATATATATATATATATAT	2	9
Pf3D7_06_v3	AT	AT	205318	205331	14	14	0	PerfectMISA	ATATATATATATAT	2	3
Pf3D7_06_v3	TA	AT	319375	319394	20	20	0	PerfectMISA	TATATATATATATATATATA	2	4
Pf3D7_06_v3	TA	AT	1017417	1017445	29	29	0	PerfectMISA	TATATATATATATATATATATATATATAT	2	8
Pf3D7_06_v3	TAT	AAT	498593	498614	22	22	0	PerfectMISA	TATTATTATTATTATTATTATT	3	5
Pf3D7_06_v3	AT	AT	672020	672036	17	17	0	PerfectMISA	ATATATATATATATATA	2	4
Pf3D7_06_v3	TA	AT	156970	157002	33	33	0	PerfectMISA	TATATATATATATATATATATATATATATATAT	2	9
Pf3D7_06_v3	TTA	AAT	86297	86335	39	39	0	PerfectMISA	TTATTATTATTATTATTATTATTATTATTATTATTATTA	3	8
Pf3D7_06_v3	AT	AT	1096990	1097013	24	24	0	PerfectMISA	ATATATATATATATATATATATAT	2	7
Pf3D7_06_v3	AT	AT	1158750	1158779	30	30	0	PerfectMISA	ATATATATATATATATATATATATATATAT	2	10
Pf3D7_06_v3	AT	AT	96966	96995	30	30	0	PerfectMISA	ATATATATATATATATATATATATATATAT	2	12
Pf3D7_06_v3	AAAG	AAAG	561959	561977	19	19	0	PerfectMISA	AAAGAAAGAAAGAAAGAAA	4	3
Pf3D7_06_v3	AT	AT	270162	270185	24	24	0	PerfectMISA	ATATATATATATATATATATATAT	2	7
Pf3D7_06_v3	TAG	ACT	1164571	1164594	24	24	0	PerfectMISA	TAGTAGTAGTAGTAGTAGTAGTAG	3	6
Pf3D7_06_v3	TA	AT	361850	361872	23	23	0	PerfectMISA	TATATATATATATATATATATAT	2	7
Pf3D7_06_v3	AT	AT	177396	177420	25	25	0	PerfectMISA	ATATATATATATATATATATATATA	2	7
Pf3D7_06_v3	TA	AT	622974	622994	21	21	0	PerfectMISA	TATATATATATATATATATAT	2	5
Pf3D7_06_v3	TA	AT	287666	287685	20	20	0	PerfectMISA	TATATATATATATATATATA	2	5
Pf3D7_06_v3	TA	AT	222265	222279	15	15	0	PerfectMISA	TATATATATATATAT	2	4
Pf3D7_06_v3	AT	AT	943163	943184	22	22	0	PerfectMISA	ATATATATATATATATATATAT	2	6
Pf3D7_06_v3	TA	AT	121383	121398	16	16	0	PerfectMISA	TATATATATATATATA	2	3
Pf3D7_06_v3	AT	AT	1017300	1017319	20	20	0	PerfectMISA	ATATATATATATATATATAT	2	6
Pf3D7_06_v3	ATAC	ATAC	278553	278571	19	19	0	PerfectMISA	ATACATACATACATACATA	4	3
Pf3D7_06_v3	AT	AT	1273822	1273837	16	16	0	PerfectMISA	ATATATATATATATAT	2	5
Pf3D7_06_v3	AT	AT	197863	197884	22	22	0	PerfectMISA	ATATATATATATATATATATAT	2	6
Pf3D7_06_v3	AT	AT	487185	487215	31	31	0	PerfectMISA	ATATATATATATATATATATATATATATATA	2	12
Pf3D7_06_v3	TA	AT	108106	108126	21	21	0	PerfectMISA	TATATATATATATATATATAT	2	6
Pf3D7_06_v3	TATTA	AATAT	1157942	1157964	23	23	0	PerfectMISA	TATTATATTATATTATATTATAT	5	4
Pf3D7_06_v3	AT	AT	100817	100844	28	28	0	PerfectMISA	ATATATATATATATATATATATATATAT	2	10
Pf3D7_06_v3	AT	AT	1015160	1015184	25	25	0	PerfectMISA	ATATATATATATATATATATATATA	2	7
Pf3D7_06_v3	AT	AT	490735	490750	16	16	0	PerfectMISA	ATATATATATATATAT	2	4
Pf3D7_06_v3	AAAT	AAAT	631965	631985	21	21	0	PerfectMISA	AAATAAATAAATAAATAAATA	4	4
Pf3D7_06_v3	AT	AT	466902	466927	26	26	0	PerfectMISA	ATATATATATATATATATATATATAT	2	8
Pf3D7_06_v3	AT	AT	467101	467115	15	15	0	PerfectMISA	ATATATATATATATA	2	3
Pf3D7_06_v3	AT	AT	884098	884123	26	26	0	PerfectMISA	ATATATATATATATATATATATATAT	2	9
Pf3D7_06_v3	TA	AT	1107412	1107430	19	19	0	PerfectMISA	TATATATATATATATATAT	2	3
Pf3D7_06_v3	TA	AT	1202808	1202843	36	36	0	PerfectMISA	TATATATATATATATATATATATATATATATATATA	2	7
Pf3D7_06_v3	TTTA	AAAT	932779	932804	26	26	0	PerfectMISA	TTTATTTATTTATTTATTTATTTATT	4	5
Pf3D7_06_v3	AT	AT	180581	180602	22	22	0	PerfectMISA	ATATATATATATATATATATAT	2	4
Pf3D7_06_v3	AT	AT	334951	334966	16	16	0	PerfectMISA	ATATATATATATATAT	2	3
Pf3D7_06_v3	TA	AT	931391	931407	17	17	0	PerfectMISA	TATATATATATATATAT	2	7
Pf3D7_06_v3	TA	AT	1157543	1157567	25	25	0	PerfectMISA	TATATATATATATATATATATATAT	2	6
Pf3D7_06_v3	TA	AT	1069404	1069418	15	15	0	PerfectMISA	TATATATATATATAT	2	3
Pf3D7_06_v3	AT	AT	641377	641394	18	18	0	PerfectMISA	ATATATATATATATATAT	2	5
Pf3D7_06_v3	TA	AT	257775	257793	19	19	0	PerfectMISA	TATATATATATATATATAT	2	4
Pf3D7_06_v3	AT	AT	857551	857584	34	34	0	PerfectMISA	ATATATATATATATATATATATATATATATATAT	2	14
Pf3D7_06_v3	AT	AT	1064963	1064994	32	32	0	PerfectMISA	ATATATATATATATATATATATATATATATAT	2	11
Pf3D7_06_v3	AT	AT	918383	918413	31	31	0	PerfectMISA	ATATATATATATATATATATATATATATATA	2	12
Pf3D7_06_v3	TAT	AAT	175560	175590	31	31	0	PerfectMISA	TATTATTATTATTATTATTATTATTATTATT	3	6
Pf3D7_06_v3	AT	AT	391375	391394	20	20	0	PerfectMISA	ATATATATATATATATATAT	2	7
Pf3D7_06_v3	TAA	AAT	1001140	1001166	27	27	0	PerfectMISA	TAATAATAATAATAATAATAATAATAA	3	4
Pf3D7_06_v3	AT	AT	944125	944152	28	28	0	PerfectMISA	ATATATATATATATATATATATATATAT	2	8
Pf3D7_06_v3	TA	AT	508149	508179	31	31	0	PerfectMISA	TATATATATATATATATATATATATATATAT	2	10
Pf3D7_06_v3	AT	AT	1204033	1204057	25	25	0	PerfectMISA	ATATATATATATATATATATATATA	2	6
Pf3D7_06_v3	GAG	AGG	887381	887401	21	21	0	PerfectMISA	GAGGAGGAGGAGGAGGAGGAG	3	5
Pf3D7_06_v3	TA	AT	1317756	1317779	24	24	0	PerfectMISA	TATATATATATATATATATATATA	2	3
Pf3D7_06_v3	AT	AT	88903	88918	16	16	0	PerfectMISA	ATATATATATATATAT	2	3
Pf3D7_06_v3	AATA	AAAT	624499	624526	28	28	0	PerfectMISA	AATAAATAAATAAATAAATAAATAAATA	4	4
Pf3D7_06_v3	ATT	AAT	471664	471693	30	30	0	PerfectMISA	ATTATTATTATTATTATTATTATTATTATT	3	7
Pf3D7_06_v3	AT	AT	783639	783653	15	15	0	PerfectMISA	ATATATATATATATA	2	3
Pf3D7_06_v3	AT	AT	1208785	1208799	15	15	0	PerfectMISA	ATATATATATATATA	2	3
Pf3D7_06_v3	AT	AT	1347533	1347546	14	14	0	PerfectMISA	ATATATATATATAT	2	3
Pf3D7_06_v3	AT	AT	216809	216841	33	33	0	PerfectMISA	ATATATATATATATATATATATATATATATATA	2	10
Pf3D7_06_v3	ATAA	AAAT	669525	669543	19	19	0	PerfectMISA	ATAAATAAATAAATAAATA	4	5
Pf3D7_06_v3	AT	AT	597152	597173	22	22	0	PerfectMISA	ATATATATATATATATATATAT	2	9
Pf3D7_06_v3	AAAT	AAAT	562507	562527	21	21	0	PerfectMISA	AAATAAATAAATAAATAAATA	4	9
Pf3D7_06_v3	AT	AT	1033823	1033843	21	21	0	PerfectMISA	ATATATATATATATATATATA	2	4
Pf3D7_06_v3	TAT	AAT	497726	497746	21	21	0	PerfectMISA	TATTATTATTATTATTATTAT	3	3
Pf3D7_06_v3	TA	AT	818445	818470	26	26	0	PerfectMISA	TATATATATATATATATATATATATA	2	7
Pf3D7_06_v3	AT	AT	1212828	1212851	24	24	0	PerfectMISA	ATATATATATATATATATATATAT	2	4
Pf3D7_06_v3	AT	AT	181117	181138	22	22	0	PerfectMISA	ATATATATATATATATATATAT	2	6
Pf3D7_06_v3	ATA	AAT	322256	322285	30	30	0	PerfectMISA	ATAATAATAATAATAATAATAATAATAATA	3	6
Pf3D7_06_v3	TAA	AAT	687642	687669	28	28	0	PerfectMISA	TAATAATAATAATAATAATAATAATAAT	3	5
Pf3D7_06_v3	AT	AT	368766	368785	20	20	0	PerfectMISA	ATATATATATATATATATAT	2	3
Pf3D7_06_v3	AT	AT	1108074	1108090	17	17	0	PerfectMISA	ATATATATATATATATA	2	3
Pf3D7_06_v3	TAT	AAT	591253	591273	21	21	0	PerfectMISA	TATTATTATTATTATTATTAT	3	3
Pf3D7_06_v3	AT	AT	1080206	1080225	20	20	0	PerfectMISA	ATATATATATATATATATAT	2	5
Pf3D7_06_v3	AT	AT	654955	654974	20	20	0	PerfectMISA	ATATATATATATATATATAT	2	6
Pf3D7_06_v3	AT	AT	1100974	1100993	20	20	0	PerfectMISA	ATATATATATATATATATAT	2	3
Pf3D7_06_v3	AT	AT	299577	299608	32	32	0	PerfectMISA	ATATATATATATATATATATATATATATATAT	2	10
Pf3D7_06_v3	AT	AT	1301505	1301523	19	19	0	PerfectMISA	ATATATATATATATATATA	2	7
Pf3D7_06_v3	ATT	AAT	1151898	1151927	30	30	0	PerfectMISA	ATTATTATTATTATTATTATTATTATTATT	3	4
Pf3D7_06_v3	TA	AT	461640	461661	22	22	0	PerfectMISA	TATATATATATATATATATATA	2	5
Pf3D7_06_v3	TA	AT	337167	337197	31	31	0	PerfectMISA	TATATATATATATATATATATATATATATAT	2	11
Pf3D7_06_v3	AT	AT	88370	88384	15	15	0	PerfectMISA	ATATATATATATATA	2	3
Pf3D7_06_v3	TATT	AAAT	958540	958560	21	21	0	PerfectMISA	TATTTATTTATTTATTTATTT	4	5
Pf3D7_06_v3	TA	AT	746730	746760	31	31	0	PerfectMISA	TATATATATATATATATATATATATATATAT	2	10
Pf3D7_06_v3	AT	AT	722642	722667	26	26	0	PerfectMISA	ATATATATATATATATATATATATAT	2	9
Pf3D7_06_v3	ATA	AAT	1005717	1005747	31	31	0	PerfectMISA	ATAATAATAATAATAATAATAATAATAATAA	3	6
Pf3D7_06_v3	CAATA	AATAC	530498	530517	20	20	0	PerfectMISA	CAATACAATACAATACAATA	5	4
Pf3D7_06_v3	TA	AT	908225	908249	25	25	0	PerfectMISA	TATATATATATATATATATATATAT	2	4
Pf3D7_06_v3	TATAT	AATAT	768709	768731	23	23	0	PerfectMISA	TATATTATATTATATTATATTAT	5	3
Pf3D7_06_v3	AT	AT	586262	586290	29	29	0	PerfectMISA	ATATATATATATATATATATATATATATA	2	10
Pf3D7_06_v3	AATA	AAAT	912202	912224	23	23	0	PerfectMISA	AATAAATAAATAAATAAATAAAT	4	5
Pf3D7_06_v3	AT	AT	564990	565018	29	29	0	PerfectMISA	ATATATATATATATATATATATATATATA	2	11
Pf3D7_06_v3	TTA	AAT	783043	783064	22	22	0	PerfectMISA	TTATTATTATTATTATTATTAT	3	3
Pf3D7_06_v3	TTTTA	AAAAT	641399	641424	26	26	0	PerfectMISA	TTTTATTTTATTTTATTTTATTTTAT	5	3
Pf3D7_06_v3	AT	AT	87116	87138	23	23	0	PerfectMISA	ATATATATATATATATATATATA	2	5
Pf3D7_06_v3	AT	AT	643313	643334	22	22	0	PerfectMISA	ATATATATATATATATATATAT	2	6
Pf3D7_06_v3	ATAA	AAAT	719138	719156	19	19	0	PerfectMISA	ATAAATAAATAAATAAATA	4	4
Pf3D7_06_v3	AATA	AAAT	788817	788844	28	28	0	PerfectMISA	AATAAATAAATAAATAAATAAATAAATA	4	4
Pf3D7_06_v3	TA	AT	254038	254064	27	27	0	PerfectMISA	TATATATATATATATATATATATATAT	2	8
Pf3D7_06_v3	ATA	AAT	909746	909772	27	27	0	PerfectMISA	ATAATAATAATAATAATAATAATAATA	3	7
Pf3D7_06_v3	AAAT	AAAT	514662	514686	25	25	0	PerfectMISA	AAATAAATAAATAAATAAATAAATA	4	4
Pf3D7_06_v3	AT	AT	601663	601696	34	34	0	PerfectMISA	ATATATATATATATATATATATATATATATATAT	2	11
Pf3D7_06_v3	AT	AT	1045889	1045908	20	20	0	PerfectMISA	ATATATATATATATATATAT	2	5
Pf3D7_06_v3	AATA	AAAT	789823	789854	32	32	0	PerfectMISA	AATAAATAAATAAATAAATAAATAAATAAATA	4	10
Pf3D7_06_v3	AT	AT	437416	437445	30	30	0	PerfectMISA	ATATATATATATATATATATATATATATAT	2	10
Pf3D7_06_v3	AT	AT	788086	788102	17	17	0	PerfectMISA	ATATATATATATATATA	2	5
Pf3D7_06_v3	TA	AT	985577	985593	17	17	0	PerfectMISA	TATATATATATATATAT	2	4
Pf3D7_06_v3	AT	AT	773413	773428	16	16	0	PerfectMISA	ATATATATATATATAT	2	3
Pf3D7_06_v3	CA	AC	1094380	1094393	14	14	0	PerfectMISA	CACACACACACACA	2	3
Pf3D7_06_v3	AT	AT	745307	745338	32	32	0	PerfectMISA	ATATATATATATATATATATATATATATATAT	2	11
Pf3D7_06_v3	TA	AT	1016864	1016889	26	26	0	PerfectMISA	TATATATATATATATATATATATATA	2	11
Pf3D7_06_v3	AT	AT	1252877	1252892	16	16	0	PerfectMISA	ATATATATATATATAT	2	5
Pf3D7_06_v3	TA	AT	249290	249318	29	29	0	PerfectMISA	TATATATATATATATATATATATATATAT	2	11
Pf3D7_06_v3	AAAAAT	AAAAAT	115954	115979	26	26	0	PerfectMISA	AAAAATAAAAATAAAAATAAAAATAA	6	5
Pf3D7_06_v3	AT	AT	948722	948739	18	18	0	PerfectMISA	ATATATATATATATATAT	2	5
Pf3D7_06_v3	AT	AT	221868	221903	36	36	0	PerfectMISA	ATATATATATATATATATATATATATATATATATAT	2	13
Pf3D7_06_v3	AT	AT	988190	988209	20	20	0	PerfectMISA	ATATATATATATATATATAT	2	5
Pf3D7_06_v3	AT	AT	1249472	1249491	20	20	0	PerfectMISA	ATATATATATATATATATAT	2	3
Pf3D7_06_v3	AT	AT	1113732	1113757	26	26	0	PerfectMISA	ATATATATATATATATATATATATAT	2	7
Pf3D7_06_v3	AAAT	AAAT	646701	646717	17	17	0	PerfectMISA	AAATAAATAAATAAATA	4	3
Pf3D7_06_v3	TA	AT	941100	941126	27	27	0	PerfectMISA	TATATATATATATATATATATATATAT	2	14
Pf3D7_06_v3	TATT	AAAT	712840	712864	25	25	0	PerfectMISA	TATTTATTTATTTATTTATTTATTT	4	6
Pf3D7_06_v3	AT	AT	1170723	1170744	22	22	0	PerfectMISA	ATATATATATATATATATATAT	2	3
Pf3D7_06_v3	AT	AT	158611	158642	32	32	0	PerfectMISA	ATATATATATATATATATATATATATATATAT	2	10
Pf3D7_06_v3	ATT	AAT	176140	176159	20	20	0	PerfectMISA	ATTATTATTATTATTATTAT	3	4
Pf3D7_06_v3	AT	AT	747288	747317	30	30	0	PerfectMISA	ATATATATATATATATATATATATATATAT	2	10
Pf3D7_06_v3	TA	AT	1249559	1249581	23	23	0	PerfectMISA	TATATATATATATATATATATAT	2	6
Pf3D7_06_v3	TA	AT	466139	466169	31	31	0	PerfectMISA	TATATATATATATATATATATATATATATAT	2	12
Pf3D7_06_v3	AT	AT	1095438	1095465	28	28	0	PerfectMISA	ATATATATATATATATATATATATATAT	2	8
Pf3D7_06_v3	TA	AT	460696	460718	23	23	0	PerfectMISA	TATATATATATATATATATATAT	2	7
Pf3D7_06_v3	TA	AT	951678	951706	29	29	0	PerfectMISA	TATATATATATATATATATATATATATAT	2	10
Pf3D7_06_v3	TA	AT	1117930	1117957	28	28	0	PerfectMISA	TATATATATATATATATATATATATATA	2	7
Pf3D7_06_v3	TATT	AAAT	1321988	1322023	36	36	0	PerfectMISA	TATTTATTTATTTATTTATTTATTTATTTATTTATT	4	3
Pf3D7_06_v3	AT	AT	1022377	1022398	22	22	0	PerfectMISA	ATATATATATATATATATATAT	2	7
Pf3D7_06_v3	TTTTA	AAAAT	896932	896960	29	29	0	PerfectMISA	TTTTATTTTATTTTATTTTATTTTATTTT	5	5
Pf3D7_06_v3	ATG	ATC	338558	338582	25	25	0	PerfectMISA	ATGATGATGATGATGATGATGATGA	3	6
Pf3D7_06_v3	AT	AT	1218179	1218207	29	29	0	PerfectMISA	ATATATATATATATATATATATATATATA	2	6
Pf3D7_06_v3	ACAT	ATAC	490629	490649	21	21	0	PerfectMISA	ACATACATACATACATACATA	4	5
Pf3D7_06_v3	AT	AT	1073975	1074000	26	26	0	PerfectMISA	ATATATATATATATATATATATATAT	2	6
Pf3D7_06_v3	AAT	AAT	384940	384955	16	16	0	PerfectMISA	AATAATAATAATAATA	3	3
Pf3D7_06_v3	TA	AT	589242	589269	28	28	0	PerfectMISA	TATATATATATATATATATATATATATA	2	8
Pf3D7_06_v3	AT	AT	98508	98528	21	21	0	PerfectMISA	ATATATATATATATATATATA	2	7
Pf3D7_06_v3	AT	AT	403960	403984	25	25	0	PerfectMISA	ATATATATATATATATATATATATA	2	8
Pf3D7_06_v3	TA	AT	1009550	1009586	37	37	0	PerfectMISA	TATATATATATATATATATATATATATATATATATAT	2	12
Pf3D7_06_v3	AT	AT	74214	74239	26	26	0	PerfectMISA	ATATATATATATATATATATATATAT	2	8
Pf3D7_06_v3	TA	AT	772934	772962	29	29	0	PerfectMISA	TATATATATATATATATATATATATATAT	2	7
Pf3D7_06_v3	TCT	AAG	168708	168728	21	21	0	PerfectMISA	TCTTCTTCTTCTTCTTCTTCT	3	4
Pf3D7_06_v3	AAT	AAT	189615	189635	21	21	0	PerfectMISA	AATAATAATAATAATAATAAT	3	4
Pf3D7_06_v3	AATA	AAAT	317041	317056	16	16	0	PerfectMISA	AATAAATAAATAAATA	4	4
Pf3D7_06_v3	TATT	AAAT	695806	695825	20	20	0	PerfectMISA	TATTTATTTATTTATTTATT	4	4
Pf3D7_06_v3	AT	AT	1243046	1243071	26	26	0	PerfectMISA	ATATATATATATATATATATATATAT	2	9
Pf3D7_06_v3	AT	AT	939240	939263	24	24	0	PerfectMISA	ATATATATATATATATATATATAT	2	8
Pf3D7_06_v3	AT	AT	489882	489897	16	16	0	PerfectMISA	ATATATATATATATAT	2	3
Pf3D7_06_v3	AT	AT	308309	308333	25	25	0	PerfectMISA	ATATATATATATATATATATATATA	2	11
Pf3D7_06_v3	AT	AT	1290546	1290567	22	22	0	PerfectMISA	ATATATATATATATATATATAT	2	6
Pf3D7_06_v3	AT	AT	1095087	1095112	26	26	0	PerfectMISA	ATATATATATATATATATATATATAT	2	6
Pf3D7_06_v3	TAA	AAT	1006243	1006263	21	21	0	PerfectMISA	TAATAATAATAATAATAATAA	3	4
Pf3D7_06_v3	AT	AT	289602	289622	21	21	0	PerfectMISA	ATATATATATATATATATATA	2	5
Pf3D7_06_v3	AT	AT	910746	910768	23	23	0	PerfectMISA	ATATATATATATATATATATATA	2	7
Pf3D7_06_v3	TA	AT	1114477	1114492	16	16	0	PerfectMISA	TATATATATATATATA	2	3
Pf3D7_06_v3	AAAG	AAAG	1008838	1008856	19	19	0	PerfectMISA	AAAGAAAGAAAGAAAGAAA	4	5
Pf3D7_06_v3	TAT	AAT	83469	83496	28	28	0	PerfectMISA	TATTATTATTATTATTATTATTATTATT	3	6
Pf3D7_06_v3	TTA	AAT	1255130	1255173	44	44	0	PerfectMISA	TTATTATTATTATTATTATTATTATTATTATTATTATTATTATT	3	9
Pf3D7_06_v3	TA	AT	255047	255062	16	16	0	PerfectMISA	TATATATATATATATA	2	5
Pf3D7_06_v3	TA	AT	553132	553167	36	36	0	PerfectMISA	TATATATATATATATATATATATATATATATATATA	2	15
Pf3D7_06_v3	TAA	AAT	429467	429484	18	18	0	PerfectMISA	TAATAATAATAATAATAA	3	3
Pf3D7_06_v3	ATA	AAT	685268	685291	24	24	0	PerfectMISA	ATAATAATAATAATAATAATAATA	3	5
Pf3D7_06_v3	AT	AT	817860	817896	37	37	0	PerfectMISA	ATATATATATATATATATATATATATATATATATATA	2	13
Pf3D7_06_v3	TTA	AAT	821237	821255	19	19	0	PerfectMISA	TTATTATTATTATTATTAT	3	3
Pf3D7_06_v3	AAT	AAT	219142	219171	30	30	0	PerfectMISA	AATAATAATAATAATAATAATAATAATAAT	3	8
Pf3D7_06_v3	TA	AT	1216441	1216463	23	23	0	PerfectMISA	TATATATATATATATATATATAT	2	7
Pf3D7_06_v3	AT	AT	1183579	1183604	26	26	0	PerfectMISA	ATATATATATATATATATATATATAT	2	6
Pf3D7_06_v3	ATT	AAT	929329	929351	23	23	0	PerfectMISA	ATTATTATTATTATTATTATTAT	3	5
Pf3D7_06_v3	ATAC	ATAC	954376	954394	19	19	0	PerfectMISA	ATACATACATACATACATA	4	3
Pf3D7_06_v3	AT	AT	872847	872867	21	21	0	PerfectMISA	ATATATATATATATATATATA	2	6
Pf3D7_06_v3	AT	AT	955946	955965	20	20	0	PerfectMISA	ATATATATATATATATATAT	2	6
Pf3D7_06_v3	AT	AT	1101230	1101252	23	23	0	PerfectMISA	ATATATATATATATATATATATA	2	6
Pf3D7_06_v3	AT	AT	803668	803685	18	18	0	PerfectMISA	ATATATATATATATATAT	2	4
Pf3D7_06_v3	AT	AT	307009	307025	17	17	0	PerfectMISA	ATATATATATATATATA	2	3
Pf3D7_06_v3	TA	AT	389403	389433	31	31	0	PerfectMISA	TATATATATATATATATATATATATATATAT	2	11
Pf3D7_06_v3	AT	AT	309288	309327	40	40	0	PerfectMISA	ATATATATATATATATATATATATATATATATATATATAT	2	12
Pf3D7_06_v3	AT	AT	1218078	1218111	34	34	0	PerfectMISA	ATATATATATATATATATATATATATATATATAT	2	6
Pf3D7_06_v3	TA	AT	530415	530447	33	33	0	PerfectMISA	TATATATATATATATATATATATATATATATAT	2	10
Pf3D7_06_v3	AT	AT	1299595	1299610	16	16	0	PerfectMISA	ATATATATATATATAT	2	3
Pf3D7_06_v3	AAAT	AAAT	656570	656592	23	23	0	PerfectMISA	AAATAAATAAATAAATAAATAAA	4	10
Pf3D7_06_v3	ATA	AAT	972861	972882	22	22	0	PerfectMISA	ATAATAATAATAATAATAATAA	3	3
Pf3D7_06_v3	TTAT	AAAT	714382	714407	26	26	0	PerfectMISA	TTATTTATTTATTTATTTATTTATTT	4	5
Pf3D7_06_v3	TA	AT	125024	125058	35	35	0	PerfectMISA	TATATATATATATATATATATATATATATATATAT	2	13
Pf3D7_06_v3	TA	AT	235440	235476	37	37	0	PerfectMISA	TATATATATATATATATATATATATATATATATATAT	2	13
Pf3D7_06_v3	AT	AT	1158215	1158244	30	30	0	PerfectMISA	ATATATATATATATATATATATATATATAT	2	8
Pf3D7_06_v3	AT	AT	891719	891734	16	16	0	PerfectMISA	ATATATATATATATAT	2	4
Pf3D7_06_v3	AT	AT	946016	946031	16	16	0	PerfectMISA	ATATATATATATATAT	2	6
Pf3D7_06_v3	AAAT	AAAT	950002	950024	23	23	0	PerfectMISA	AAATAAATAAATAAATAAATAAA	4	3
Pf3D7_06_v3	AT	AT	1057667	1057703	37	37	0	PerfectMISA	ATATATATATATATATATATATATATATATATATATA	2	12
Pf3D7_06_v3	AT	AT	767165	767193	29	29	0	PerfectMISA	ATATATATATATATATATATATATATATA	2	10
Pf3D7_06_v3	AT	AT	534548	534573	26	26	0	PerfectMISA	ATATATATATATATATATATATATAT	2	5
Pf3D7_06_v3	TA	AT	917875	917893	19	19	0	PerfectMISA	TATATATATATATATATAT	2	6
Pf3D7_06_v3	TA	AT	1118532	1118547	16	16	0	PerfectMISA	TATATATATATATATA	2	3
Pf3D7_06_v3	TA	AT	1068972	1068990	19	19	0	PerfectMISA	TATATATATATATATATAT	2	6
Pf3D7_06_v3	TTTAT	AAAAT	839363	839384	22	22	0	PerfectMISA	TTTATTTTATTTTATTTTATTT	5	3
Pf3D7_06_v3	ATA	AAT	1228380	1228409	30	30	0	PerfectMISA	ATAATAATAATAATAATAATAATAATAATA	3	4
Pf3D7_06_v3	ATA	AAT	398865	398887	23	23	0	PerfectMISA	ATAATAATAATAATAATAATAAT	3	4
Pf3D7_06_v3	AT	AT	708680	708709	30	30	0	PerfectMISA	ATATATATATATATATATATATATATATAT	2	10
Pf3D7_06_v3	AT	AT	237731	237752	22	22	0	PerfectMISA	ATATATATATATATATATATAT	2	7
Pf3D7_06_v3	TA	AT	1301976	1301998	23	23	0	PerfectMISA	TATATATATATATATATATATAT	2	4
Pf3D7_06_v3	TA	AT	1111662	1111697	36	36	0	PerfectMISA	TATATATATATATATATATATATATATATATATATA	2	12
Pf3D7_06_v3	ATA	AAT	373313	373330	18	18	0	PerfectMISA	ATAATAATAATAATAATA	3	4
Pf3D7_06_v3	AT	AT	1105750	1105766	17	17	0	PerfectMISA	ATATATATATATATATA	2	4
Pf3D7_06_v3	AT	AT	319905	319930	26	26	0	PerfectMISA	ATATATATATATATATATATATATAT	2	8
Pf3D7_06_v3	AT	AT	391771	391802	32	32	0	PerfectMISA	ATATATATATATATATATATATATATATATAT	2	10
Pf3D7_06_v3	TA	AT	419515	419537	23	23	0	PerfectMISA	TATATATATATATATATATATAT	2	8
Pf3D7_06_v3	AT	AT	614257	614296	40	40	0	PerfectMISA	ATATATATATATATATATATATATATATATATATATATAT	2	14
Pf3D7_06_v3	AT	AT	1058414	1058443	30	30	0	PerfectMISA	ATATATATATATATATATATATATATATAT	2	11
Pf3D7_06_v3	TATT	AAAT	157351	157374	24	24	0	PerfectMISA	TATTTATTTATTTATTTATTTATT	4	4
Pf3D7_06_v3	AT	AT	824896	824927	32	32	0	PerfectMISA	ATATATATATATATATATATATATATATATAT	2	12
Pf3D7_06_v3	TCTCTA	ATAGAG	502147	502172	26	26	0	PerfectMISA	TCTCTATCTCTATCTCTATCTCTATC	6	3
Pf3D7_06_v3	AT	AT	971643	971665	23	23	0	PerfectMISA	ATATATATATATATATATATATA	2	8
Pf3D7_06_v3	TA	AT	89114	89136	23	23	0	PerfectMISA	TATATATATATATATATATATAT	2	7
Pf3D7_06_v3	TA	AT	1279131	1279155	25	25	0	PerfectMISA	TATATATATATATATATATATATAT	2	9
Pf3D7_06_v3	TTTA	AAAT	770660	770680	21	21	0	PerfectMISA	TTTATTTATTTATTTATTTAT	4	4
Pf3D7_06_v3	AT	AT	487243	487266	24	24	0	PerfectMISA	ATATATATATATATATATATATAT	2	5
Pf3D7_06_v3	AT	AT	779747	779774	28	28	0	PerfectMISA	ATATATATATATATATATATATATATAT	2	10
Pf3D7_06_v3	AT	AT	68310	68327	18	18	0	PerfectMISA	ATATATATATATATATAT	2	4
Pf3D7_06_v3	ATA	AAT	1002342	1002365	24	24	0	PerfectMISA	ATAATAATAATAATAATAATAATA	3	5
Pf3D7_06_v3	AT	AT	706767	706794	28	28	0	PerfectMISA	ATATATATATATATATATATATATATAT	2	11
Pf3D7_06_v3	TA	AT	411352	411387	36	36	0	PerfectMISA	TATATATATATATATATATATATATATATATATATA	2	11
Pf3D7_06_v3	AT	AT	860895	860921	27	27	0	PerfectMISA	ATATATATATATATATATATATATATA	2	9
Pf3D7_06_v3	TA	AT	219513	219537	25	25	0	PerfectMISA	TATATATATATATATATATATATAT	2	7
Pf3D7_06_v3	TA	AT	719304	719336	33	33	0	PerfectMISA	TATATATATATATATATATATATATATATATAT	2	9
Pf3D7_06_v3	AT	AT	156368	156394	27	27	0	PerfectMISA	ATATATATATATATATATATATATATA	2	9
Pf3D7_06_v3	AT	AT	535478	535496	19	19	0	PerfectMISA	ATATATATATATATATATA	2	4
Pf3D7_06_v3	TAAA	AAAT	341801	341822	22	22	0	PerfectMISA	TAAATAAATAAATAAATAAATA	4	5
Pf3D7_06_v3	AT	AT	790059	790078	20	20	0	PerfectMISA	ATATATATATATATATATAT	2	7
Pf3D7_06_v3	TATT	AAAT	446433	446452	20	20	0	PerfectMISA	TATTTATTTATTTATTTATT	4	5
Pf3D7_06_v3	AT	AT	97807	97838	32	32	0	PerfectMISA	ATATATATATATATATATATATATATATATAT	2	10
Pf3D7_06_v3	TTA	AAT	782566	782588	23	23	0	PerfectMISA	TTATTATTATTATTATTATTATT	3	3
Pf3D7_06_v3	AT	AT	724629	724642	14	14	0	PerfectMISA	ATATATATATATAT	2	3
Pf3D7_06_v3	AT	AT	1270622	1270647	26	26	0	PerfectMISA	ATATATATATATATATATATATATAT	2	7
Pf3D7_06_v3	TA	AT	1069181	1069196	16	16	0	PerfectMISA	TATATATATATATATA	2	3
Pf3D7_06_v3	AT	AT	1094942	1094974	33	33	0	PerfectMISA	ATATATATATATATATATATATATATATATATA	2	8
Pf3D7_06_v3	TGAAGA	AAGATG	713054	713077	24	24	0	PerfectMISA	TGAAGATGAAGATGAAGATGAAGA	6	4
Pf3D7_06_v3	AT	AT	250090	250118	29	29	0	PerfectMISA	ATATATATATATATATATATATATATATA	2	10
Pf3D7_06_v3	AT	AT	133061	133082	22	22	0	PerfectMISA	ATATATATATATATATATATAT	2	5
Pf3D7_06_v3	TA	AT	790257	790277	21	21	0	PerfectMISA	TATATATATATATATATATAT	2	6
Pf3D7_06_v3	AT	AT	825071	825088	18	18	0	PerfectMISA	ATATATATATATATATAT	2	5
Pf3D7_06_v3	TATTT	AAAAT	870211	870230	20	20	0	PerfectMISA	TATTTTATTTTATTTTATTT	5	3
Pf3D7_06_v3	AAAT	AAAT	514476	514496	21	21	0	PerfectMISA	AAATAAATAAATAAATAAATA	4	4
Pf3D7_06_v3	AT	AT	996191	996216	26	26	0	PerfectMISA	ATATATATATATATATATATATATAT	2	8
Pf3D7_06_v3	AT	AT	449234	449265	32	32	0	PerfectMISA	ATATATATATATATATATATATATATATATAT	2	10
Pf3D7_06_v3	AT	AT	752337	752376	40	40	0	PerfectMISA	ATATATATATATATATATATATATATATATATATATATAT	2	13
Pf3D7_06_v3	AAT	AAT	282601	282619	19	19	0	PerfectMISA	AATAATAATAATAATAATA	3	3
Pf3D7_06_v3	AT	AT	579039	579072	34	34	0	PerfectMISA	ATATATATATATATATATATATATATATATATAT	2	12
Pf3D7_06_v3	TA	AT	656856	656882	27	27	0	PerfectMISA	TATATATATATATATATATATATATAT	2	7
Pf3D7_06_v3	TATT	AAAT	906770	906794	25	25	0	PerfectMISA	TATTTATTTATTTATTTATTTATTT	4	4
Pf3D7_06_v3	AT	AT	714765	714779	15	15	0	PerfectMISA	ATATATATATATATA	2	4
Pf3D7_06_v3	TA	AT	86941	86975	35	35	0	PerfectMISA	TATATATATATATATATATATATATATATATATAT	2	11
Pf3D7_06_v3	TAT	AAT	593399	593424	26	26	0	PerfectMISA	TATTATTATTATTATTATTATTATTA	3	7
Pf3D7_06_v3	AAAT	AAAT	423283	423303	21	21	0	PerfectMISA	AAATAAATAAATAAATAAATA	4	3
Pf3D7_06_v3	AT	AT	761033	761051	19	19	0	PerfectMISA	ATATATATATATATATATA	2	4
Pf3D7_06_v3	AATA	AAAT	683463	683478	16	16	0	PerfectMISA	AATAAATAAATAAATA	4	8
Pf3D7_06_v3	AT	AT	841286	841299	14	14	0	PerfectMISA	ATATATATATATAT	2	3
Pf3D7_06_v3	ATT	AAT	252568	252588	21	21	0	PerfectMISA	ATTATTATTATTATTATTATT	3	3
Pf3D7_06_v3	TA	AT	533611	533624	14	14	0	PerfectMISA	TATATATATATATA	2	3
Pf3D7_06_v3	TATT	AAAT	303330	303346	17	17	0	PerfectMISA	TATTTATTTATTTATTT	4	3
Pf3D7_06_v3	TA	AT	1026664	1026683	20	20	0	PerfectMISA	TATATATATATATATATATA	2	5
Pf3D7_06_v3	AT	AT	677599	677622	24	24	0	PerfectMISA	ATATATATATATATATATATATAT	2	7
Pf3D7_06_v3	TA	AT	1370028	1370048	21	21	0	PerfectMISA	TATATATATATATATATATAT	2	3
Pf3D7_06_v3	AT	AT	862155	862168	14	14	0	PerfectMISA	ATATATATATATAT	2	5
Pf3D7_06_v3	AT	AT	767364	767378	15	15	0	PerfectMISA	ATATATATATATATA	2	3
Pf3D7_06_v3	AT	AT	155528	155555	28	28	0	PerfectMISA	ATATATATATATATATATATATATATAT	2	9
Pf3D7_06_v3	TATT	AAAT	1048235	1048274	40	40	0	PerfectMISA	TATTTATTTATTTATTTATTTATTTATTTATTTATTTATT	4	8
Pf3D7_06_v3	AT	AT	19876	19893	18	18	0	PerfectMISA	ATATATATATATATATAT	2	3
Pf3D7_06_v3	AT	AT	1018484	1018512	29	29	0	PerfectMISA	ATATATATATATATATATATATATATATA	2	6
Pf3D7_06_v3	ATA	AAT	1002660	1002686	27	27	0	PerfectMISA	ATAATAATAATAATAATAATAATAATA	3	7
Pf3D7_06_v3	AT	AT	892601	892618	18	18	0	PerfectMISA	ATATATATATATATATAT	2	11
Pf3D7_06_v3	ATT	AAT	114709	114734	26	26	0	PerfectMISA	ATTATTATTATTATTATTATTATTAT	3	6
Pf3D7_06_v3	AT	AT	1178690	1178718	29	29	0	PerfectMISA	ATATATATATATATATATATATATATATA	2	11
Pf3D7_06_v3	AT	AT	911910	911937	28	28	0	PerfectMISA	ATATATATATATATATATATATATATAT	2	10
Pf3D7_06_v3	ATC	ATC	251407	251427	21	21	0	PerfectMISA	ATCATCATCATCATCATCATC	3	5
Pf3D7_06_v3	AT	AT	708790	708806	17	17	0	PerfectMISA	ATATATATATATATATA	2	3
Pf3D7_06_v3	ATA	AAT	879658	879684	27	27	0	PerfectMISA	ATAATAATAATAATAATAATAATAATA	3	5
Pf3D7_06_v3	TA	AT	743891	743924	34	34	0	PerfectMISA	TATATATATATATATATATATATATATATATATA	2	11
Pf3D7_06_v3	TGA	ATC	1002208	1002237	30	30	0	PerfectMISA	TGATGATGATGATGATGATGATGATGATGA	3	6
Pf3D7_06_v3	AT	AT	955419	955441	23	23	0	PerfectMISA	ATATATATATATATATATATATA	2	5
Pf3D7_06_v3	AT	AT	128533	128556	24	24	0	PerfectMISA	ATATATATATATATATATATATAT	2	8
Pf3D7_06_v3	ATATA	AATAT	955217	955237	21	21	0	PerfectMISA	ATATAATATAATATAATATAA	5	4
Pf3D7_06_v3	AT	AT	1122588	1122616	29	29	0	PerfectMISA	ATATATATATATATATATATATATATATA	2	9
Pf3D7_06_v3	AT	AT	81634	81661	28	28	0	PerfectMISA	ATATATATATATATATATATATATATAT	2	9
Pf3D7_06_v3	TA	AT	935041	935054	14	14	0	PerfectMISA	TATATATATATATA	2	3
Pf3D7_06_v3	ATAA	AAAT	913812	913830	19	19	0	PerfectMISA	ATAAATAAATAAATAAATA	4	6
Pf3D7_06_v3	AT	AT	1243555	1243580	26	26	0	PerfectMISA	ATATATATATATATATATATATATAT	2	6
Pf3D7_06_v3	AT	AT	1107711	1107732	22	22	0	PerfectMISA	ATATATATATATATATATATAT	2	6
Pf3D7_06_v3	AT	AT	1175797	1175822	26	26	0	PerfectMISA	ATATATATATATATATATATATATAT	2	6
Pf3D7_06_v3	TA	AT	88049	88079	31	31	0	PerfectMISA	TATATATATATATATATATATATATATATAT	2	11
Pf3D7_06_v3	TATT	AAAT	1018028	1018048	21	21	0	PerfectMISA	TATTTATTTATTTATTTATTT	4	3
Pf3D7_06_v3	AT	AT	1346368	1346382	15	15	0	PerfectMISA	ATATATATATATATA	2	3

## Sheet: diploidised_Fragment_sizes
		SSR1	SSR3	SSR5	SSR7	SSR9	SSR11	SSR13	SSR15	SSR17	SSR19	SSR21	SSR23	SSR25
Sample	Year	1069430	1078732	1081965	1102324	1111605	1119191	1135849	1151868	1169072	1188628	1207757	1228301	1249025
1_A	1984	107_107	131_131	287_287	177_177	258_258	207_207	274_274	181_181	273_273	136_136	205_205	125_125	200_200
111_A	1984	91_91	121_121	263_263	169_169	268_268	213_213	274_274	181_181	277_277	138_138	201_201	125_125	212_212
115_A	1984	103_103	131_131	263_263	187_187	252_252	203_203	274_274	187_187	277_277	144_144	197_197	125_125	194_194
14_A	1984	119_119	131_131	269_269	177_177	268_268	213_213	274_274	187_187	275_275	138_138	197_197	125_125	196_196
144_A	1984	111_111	125_125	275_275	161_161	254_254	205_205	280_280	181_181	281_281	128_128	205_205	121_121	200_200
15_A	1984	103_103	139_139	265_265	165_165	252_252	189_189	274_274	181_181	271_271	128_128	201_201	121_121	198_198
173_A	1984	103_103	105_105	277_277	145_145	252_252	211_211	280_280	175_175	273_273	130_130	197_197	125_125	194_194
177_A	1984	103_103	121_121	275_275	185_185	236_236	217_217	274_274	181_181	267_267	148_148	169_169	117_117	238_238
201_A	1984	109_109	131_131	275_275	167_167	254_254	193_193	274_274	181_181	287_287	128_128	201_201	125_125	198_198
202_A	1984	107_107	125_125	263_263	171_171	248_248	203_203	274_274	178_178	271_271	128_128	201_201	121_121	198_198
205_A	1984	109_109	125_125	277_277	199_199	254_254	213_213	274_274	181_181	273_273	144_144	213_213	121_121	210_210
206_A	1984	105_105	131_131	283_283	185_185	266_266	205_205	280_280	175_175	295_295	134_134	205_205	125_125	202_202
207_A	1984	97_97	135_135	281_281	175_175	258_258	199_199	274_274	181_181	273_273	142_142	213_213	127_127	208_208
214_A	1984	121_121	131_131	273_273	167_167	276_276	213_213	280_280	184_184	273_273	140_140	201_201	125_125	198_198
215_A	1984	107_107	131_131	279_279	193_193	258_258	187_187	280_280	181_181	275_275	156_156	213_213	125_125	210_210
217_A	1984	115_115	131_131	287_287	171_171	256_256	197_197	274_274	181_181	293_293	132_132	205_205	125_125	202_202
219_A	1984	97_97	125_125	269_269	189_189	252_252	215_215	280_280	175_175	275_275	134_134	205_205	121_121	196_196
226_A	1984	109_109	131_131	273_273	167_167	262_262	193_193	274_274	178_178	273_273	142_142	205_205	125_125	202_202
228_A	1984	105_105	119_119	285_285	175_175	274_274	213_213	274_274	181_181	283_283	142_142	209_209	117_117	204_204
232_A	1984	109_109	113_113	265_265	195_195	252_252	209_209	274_274	181_181	271_271	144_144	205_205	111_111	202_202
245_A	1984	109_109	105_105	263_263	171_171	258_258	201_201	274_274	181_181	275_275	140_140	201_201	125_125	198_198
252_A	1984	99_99	131_131	295_295	167_167	252_252	213_213	274_274	181_181	271_271	148_148	201_201	125_125	198_198
262_A	1984	109_109	131_131	275_275	195_195	254_254	209_209	280_280	181_181	283_283	138_138	209_209	125_125	204_204
270_A	1984	103_103	121_121	269_269	195_195	254_254	185_185	274_274	181_181	271_271	146_146	205_205	125_125	200_200
28_A	1984	125_125	135_135	301_301	163_163	252_252	197_197	274_274	199_199	275_275	140_140	197_197	127_127	196_196
282_A	1984	103_103	135_135	271_271	189_189	254_254	203_203	274_274	184_184	279_279	126_126	201_201	121_121	198_198
294_A	1984	103_103	129_129	315_315	185_185	254_254	205_205	274_274	178_178	275_275	144_144	209_209	123_123	204_204
297_A	1984	105_105	141_141	287_287	187_187	252_252	227_227	274_274	187_187	277_277	152_152	197_197	131_131	194_194
3_A	1984	103_103	121_121	279_279	181_181	252_252	201_201	274_274	178_178	271_271	126_126	197_197	125_125	196_196
317_A	1984	103_103	131_131	271_271	165_165	254_254	203_203	274_274	181_181	273_273	126_126	205_205	125_125	202_202
318_A	1984	99_99	131_131	269_269	175_175	252_252	195_195	280_280	184_184	275_275	126_126	201_201	125_125	198_198
32_A	1984	101_101	113_113	273_273	181_181	252_252	227_227	274_274	175_175	271_271	150_150	197_197	121_121	196_196
353_A	1984	105_105	131_131	281_281	169_169	264_264	213_213	274_274	181_181	273_273	136_136	197_197	125_125	194_194
36_A	1984	101_101	131_131	269_269	167_167	258_258	201_201	274_274	181_181	283_283	136_136	205_205	125_125	202_202
372_A	1984	109_109	125_125	289_289	167_167	252_252	211_211	274_274	181_181	281_281	148_148	209_209	121_121	206_206
374_A	1984	111_111	125_125	271_271	191_191	264_264	191_191	274_274	184_184	273_273	136_136	205_205	121_121	196_196
375_A	1984	103_103	125_125	277_277	171_171	256_256	197_197	274_274	181_181	277_277	130_130	201_201	121_121	198_198
382_A	1984	119_119	131_131	275_275	175_175	254_254	211_211	274_274	181_181	271_271	128_128	201_201	125_125	198_198
391_A	1984	103_103	121_121	283_283	169_169	252_252	207_207	274_274	181_181	275_275	152_152	197_197	125_125	194_194
396_A	1984	97_97	125_125	269_269	187_187	252_252	215_215	280_280	100_100	275_275	156_156	197_197	121_121	196_196
403_A	1984	103_103	121_121	273_273	181_181	252_252	211_211	274_274	187_187	273_273	146_146	197_197	125_125	194_194
405_A	1984	109_109	131_131	315_315	199_199	254_254	209_209	274_274	181_181	273_273	144_144	205_205	125_125	200_200
406_A	1984	119_119	137_137	269_269	177_177	262_262	207_207	280_280	184_184	291_291	142_142	205_205	129_129	202_202
413_A	1984	111_111	135_135	277_277	163_163	252_252	207_207	274_274	181_181	299_299	144_144	213_213	127_127	208_208
416_A	1984	99_99	101_101	283_283	183_183	252_252	211_211	274_274	187_187	277_277	124_124	197_197	131_131	202_202
418_A	1984	117_117	135_135	263_263	175_175	258_258	199_199	274_274	181_181	291_291	134_134	213_213	127_127	208_208
421_A	1984	105_105	129_129	281_281	167_167	258_258	213_213	280_280	187_187	273_273	128_128	169_169	123_123	214_214
426_A	1984	111_111	131_131	275_275	173_173	256_256	173_173	274_274	181_181	273_273	136_136	197_197	125_125	196_196
427_A	1984	127_127	131_131	281_281	183_183	270_270	215_215	274_274	181_181	289_289	140_140	209_209	125_125	204_204
429_A	1984	109_109	131_131	273_273	181_181	252_252	195_195	280_280	184_184	287_287	128_128	197_197	125_125	196_196
46_A	1984	99_99	129_129	273_273	175_175	252_252	199_199	280_280	184_184	287_287	132_132	197_197	123_123	196_196
462_A	1984	113_113	131_131	297_297	179_179	260_260	197_197	274_274	175_175	275_275	134_134	205_205	125_125	202_202
5_A	1984	97_97	131_131	269_269	167_167	252_252	189_189	274_274	181_181	277_277	126_126	205_205	125_125	200_200
74_A	1984	97_97	131_131	279_279	169_169	252_252	217_217	274_274	184_184	271_271	126_126	201_201	125_125	198_198
84_A	1984	115_115	125_125	275_275	173_173	258_258	203_203	274_274	187_187	279_279	138_138	197_197	121_121	196_196
89_A	1984	117_117	125_125	273_273	169_169	266_266	217_217	274_274	172_172	277_277	148_148	209_209	121_121	206_206
003-Pf91	1991	111_111	115_115	269_269	177_177	268_268	217_217	256_256	175_175	279_279	138_138	197_197	125_125	202_202
012-Pf91	1991	95_95	125_125	285_285	161_161	252_252	235_235	280_280	184_184	281_281	138_138	201_201	125_125	206_206
019-Pf91	1991	99_99	127_127	275_275	169_169	274_274	219_219	274_274	175_175	281_281	142_142	209_209	127_127	204_204
1036-Pf91	1991	115_115	107_107	275_275	185_185	270_270	217_217	274_274	190_190	271_271	142_142	197_197	127_127	204_204
1055-Pf91	1991	117_117	107_107	287_287	185_185	258_258	217_217	274_274	181_181	281_281	140_140	209_209	127_127	210_210
1121-Pf91	1991	91_91	99_99	281_281	175_175	258_258	199_199	274_274	181_181	275_275	146_146	197_197	111_111	202_202
1175-Pf91	1991	107_107	113_113	281_281	195_195	268_268	223_223	274_274	178_178	277_277	146_146	193_193	125_125	198_198
1176-Pf91	1991	103_103	107_107	275_275	169_169	260_260	217_217	274_274	190_190	273_273	140_140	197_197	125_125	204_204
117-Pf91	1991	103_103	107_107	273_273	169_169	268_268	211_211	274_274	181_181	271_271	146_146	197_197	121_121	192_192
1182-Pf91	1991	113_113	123_123	279_279	175_175	258_258	237_237	280_280	181_181	271_271	156_156	197_197	125_125	206_206
138-Pf91	1991	103_103	101_101	289_289	185_185	252_252	229_229	274_274	181_181	285_285	146_146	205_205	121_121	198_198
140-Pf91	1991	109_109	103_103	279_279	177_177	260_260	237_237	274_274	181_181	283_283	128_128	209_209	121_121	212_212
142-Pf91	1991	105_105	69_69	269_269	181_181	246_246	219_219	154_154	181_181	277_277	146_146	153_153	125_125	200_200
144-Pf91	1991	91_91	121_121	285_285	169_169	266_266	221_221	280_280	181_181	271_271	142_142	217_217	125_125	208_208
151-Pf91	1991	99_99	93_93	263_263	167_167	254_254	215_215	274_274	175_175	281_281	134_134	205_205	125_125	192_192
154-Pf91	1991	109_109	171_171	275_275	173_173	258_258	223_223	274_274	181_181	221_221	122_122	209_209	125_125	192_192
165-Pf91	1991	107_107	119_119	269_269	181_181	252_252	213_213	274_274	181_181	279_279	146_146	209_209	127_127	198_198
171-Pf91	1991	101_101	127_127	289_289	173_173	266_266	233_233	274_274	193_193	273_273	140_140	213_213	129_129	210_210
177-Pf91	1991	119_119	137_137	281_281	169_169	252_252	211_211	280_280	181_181	283_283	130_130	205_205	125_125	202_202
194-Pf91	1991	103_103	121_121	283_283	169_169	252_252	215_215	274_274	181_181	271_271	150_150	205_205	125_125	194_194
194-Pf91	1991	103_103	121_121	283_283	169_169	252_252	215_215	274_274	181_181	271_271	150_150	233_233	123_123	194_194
195-Pf91	1991	117_117	135_135	275_275	127_127	258_258	225_225	274_274	178_178	273_273	140_140	185_185	125_125	202_202
203-Pf91	1991	109_109	105_105	263_263	175_175	254_254	229_229	286_286	187_187	273_273	146_146	201_201	125_125	198_198
205-Pf91	1991	101_101	107_107	289_289	169_169	270_270	225_225	274_274	181_181	277_277	138_138	229_229	127_127	206_206
20-Pf91	1991	109_109	119_119	299_299	171_171	254_254	227_227	280_280	181_181	273_273	138_138	205_205	121_121	196_196
210-Pf91	1991	91_91	99_99	267_267	175_175	258_258	223_223	274_274	100_100	273_273	144_144	201_201	125_125	202_202
214-Pf91	1991	115_115	69_69	279_279	175_175	262_262	217_217	274_274	181_181	271_271	166_166	233_233	131_131	200_200
217-Pf91	1991	89_89	131_131	275_275	173_173	252_252	227_227	274_274	181_181	271_271	138_138	221_221	127_127	194_194
219-Pf91	1991	121_121	117_117	273_273	169_169	266_266	239_239	274_274	172_172	269_269	138_138	221_221	127_127	200_200
225-Pf91	1991	103_103	105_105	277_277	145_145	260_260	215_215	274_274	175_175	271_271	150_150	197_197	99_99	202_202
22-Pf91	1991	97_97	109_109	279_279	165_165	254_254	225_225	274_274	193_193	271_271	132_132	201_201	125_125	198_198
233-Pf91	1991	97_97	115_115	277_277	169_169	258_258	221_221	274_274	187_187	273_273	142_142	197_197	125_125	202_202
24-Pf91	1991	85_85	109_109	279_279	167_167	256_256	227_227	274_274	184_184	287_287	154_154	221_221	125_125	208_208
268-Pf91	1991	103_103	107_107	275_275	169_169	270_270	217_217	274_274	190_190	271_271	142_142	197_197	125_125	206_206
275-Pf91	1991	105_105	111_111	269_269	161_161	258_258	223_223	274_274	181_181	271_271	150_150	201_201	123_123	200_200
285-Pf91	1991	111_111	107_107	281_281	169_169	266_266	219_219	274_274	178_178	275_275	146_146	209_209	127_127	192_192
303-Pf91	1991	103_103	121_121	275_275	175_175	252_252	219_219	274_274	190_190	267_267	136_136	201_201	121_121	198_198
309-Pf91	1991	103_103	107_107	275_275	169_169	270_270	217_217	274_274	190_190	271_271	142_142	197_197	127_127	204_204
311-Pf91	1991	105_105	121_121	283_283	183_183	252_252	225_225	274_274	178_178	279_279	138_138	209_209	97_97	194_194
3618-Pf91	1991	105_105	135_135	281_281	169_169	252_252	231_231	274_274	184_184	285_285	126_126	197_197	125_125	204_204
3696-Pf91	1991	99_99	123_123	279_279	191_191	252_252	225_225	274_274	178_178	279_279	128_128	213_213	127_127	206_206
3701-Pf91	1991	111_111	131_131	269_269	185_185	254_254	217_217	274_274	190_190	271_271	144_144	197_197	125_125	204_204
3702-Pf91	1991	121_121	107_107	275_275	169_169	270_270	217_217	274_274	190_190	271_271	142_142	201_201	125_125	206_206
407-Pf91	1991	115_115	119_119	263_263	175_175	262_262	227_227	274_274	178_178	277_277	156_156	217_217	127_127	198_198
421-Pf91	1991	91_91	113_113	287_287	165_165	258_258	219_219	274_274	181_181	273_273	148_148	197_197	125_125	200_200
457-Pf91	1991	111_111	117_117	287_287	175_175	256_256	223_223	274_274	184_184	287_287	132_132	205_205	125_125	196_196
457-Pf91	1991	111_111	117_117	287_287	175_175	256_256	223_223	274_274	184_184	287_287	134_134	205_205	125_125	196_196
460-Pf91	1991	125_125	141_141	269_269	173_173	254_254	227_227	274_274	181_181	271_271	138_138	201_201	125_125	204_204
529-Pf91	1991	109_109	105_105	295_295	181_181	252_252	213_213	274_274	187_187	277_277	158_158	213_213	121_121	190_190
570-Pf91	1991	115_115	111_111	281_281	169_169	252_252	227_227	280_280	181_181	273_273	134_134	213_213	123_123	202_202
58-Pf91	1991	105_105	123_123	283_283	175_175	256_256	225_225	274_274	184_184	269_269	138_138	205_205	125_125	196_196
656-Pf91	1991	103_103	107_107	275_275	183_183	262_262	221_221	274_274	181_181	263_263	126_126	201_201	121_121	198_198
676-Pf91	1991	99_99	107_107	281_281	163_163	270_270	229_229	274_274	181_181	269_269	142_142	197_197	127_127	204_204
679-Pf91	1991	107_107	129_129	307_307	181_181	254_254	217_217	280_280	175_175	255_255	138_138	205_205	125_125	214_214
752-Pf91	1991	107_107	109_109	273_273	183_183	270_270	213_213	274_274	187_187	275_275	146_146	221_221	127_127	206_206
755-Pf91	1991	99_99	107_107	281_281	163_163	270_270	219_219	274_274	181_181	271_271	142_142	197_197	127_127	204_204
793-Pf91	1991	107_107	109_109	273_273	183_183	270_270	213_213	274_274	187_187	275_275	154_154	213_213	127_127	206_206
795-Pf91	1991	111_111	99_99	285_285	167_167	262_262	219_219	274_274	178_178	277_277	122_122	197_197	125_125	202_202
802-Pf91	1991	103_103	107_107	275_275	169_169	270_270	217_217	274_274	190_190	271_271	142_142	197_197	125_125	206_206
857-Pf91	1991	107_107	115_115	269_269	167_167	252_252	217_217	274_274	184_184	277_277	138_138	209_209	121_121	198_198
864-Pf91	1991	99_99	133_133	275_275	187_187	252_252	227_227	220_220	175_175	271_271	146_146	197_197	111_111	198_198
936-Pf91	1991	115_115	113_113	269_269	169_169	268_268	225_225	274_274	172_172	269_269	134_134	217_217	127_127	200_200
938-Pf91	1991	99_99	111_111	275_275	181_181	258_258	217_217	274_274	184_184	281_281	150_150	213_213	123_123	198_198
939-Pf91	1991	107_107	113_113	281_281	171_171	270_270	217_217	274_274	181_181	285_285	138_138	197_197	125_125	204_204
969-Pf91	1991	105_105	111_111	279_279	175_175	278_278	225_225	280_280	181_181	271_271	142_142	197_197	125_125	206_206
993-Pf91	1991	115_115	127_127	285_285	177_177	252_252	227_227	274_274	181_181	281_281	138_138	193_193	125_125	212_212
996-Pf91	1991	105_105	113_113	279_279	165_165	268_268	229_229	274_274	184_184	269_269	134_134	201_201	121_121	212_212
145-SSR1	2008	103_103	107_107	275_275	169_169	270_270	217_217	274_274	181_181	269_269	142_142	197_197	127_127	204_204
201-SSR1	2008	99_99	111_111	271_271	175_175	264_264	227_227	274_274	190_190	271_271	142_142	197_197	125_125	204_204
210-SSR1	2008	107_107	127_127	269_269	185_185	268_268	227_227	280_280	184_184	295_295	138_138	225_225	127_127	200_200
213-SSR1	2008	103_103	107_107	275_275	169_169	270_270	217_217	274_274	181_181	273_273	142_142	217_217	127_127	206_206
217-SSR1	2008	103_103	105_105	281_281	175_175	246_246	215_215	274_274	181_181	271_271	138_138	197_197	125_125	208_208
301-SSR1	2008	101_101	113_113	271_271	175_175	252_252	227_227	274_274	178_178	273_273	128_128	205_205	127_127	206_206
303-SSR1	2008	115_115	119_119	269_269	169_169	252_252	217_217	274_274	187_187	271_271	138_138	197_197	125_125	200_200
304-SSR1	2008	103_103	107_107	275_275	169_169	268_268	217_217	274_274	190_190	271_271	142_142	197_197	127_127	204_204
308-SSR1	2008	103_103	107_107	275_275	169_169	270_270	217_217	274_274	190_190	271_271	142_142	197_197	127_127	206_206
310-SSR1	2008	103_103	93_93	295_295	175_175	262_262	233_233	280_280	181_181	279_279	144_144	197_197	125_125	206_206
314-SSR1	2008	117_117	129_129	269_269	177_177	252_252	213_213	280_280	184_184	285_285	102_102	197_197	123_123	206_206
315-SSR1	2008	103_103	127_127	287_287	175_175	246_246	227_227	274_274	181_181	281_281	138_138	217_217	125_125	210_210
316-SSR1	2008	99_99	107_107	281_281	163_163	270_270	229_229	274_274	181_181	269_269	140_140	197_197	127_127	204_204
319-SSR1	2008	115_115	115_115	275_275	169_169	268_268	225_225	274_274	181_181	271_271	142_142	197_197	127_127	194_194
321-SSR1	2008	103_103	125_125	275_275	169_169	258_258	217_217	226_226	184_184	269_269	142_142	197_197	125_125	204_204
322-SSR1	2008	117_117	129_129	287_287	163_163	270_270	229_229	274_274	190_190	271_271	142_142	197_197	127_127	204_204
330-SSR1	2008	99_99	109_109	285_285	171_171	256_256	233_233	280_280	181_181	269_269	144_144	197_197	125_125	206_206
331-SSR1	2008	123_123	109_109	289_289	171_171	274_274	225_225	280_280	181_181	277_277	144_144	197_197	127_127	204_204
332-SSR1	2008	101_101	111_111	295_295	175_175	262_262	233_233	280_280	181_181	277_277	144_144	225_225	125_125	206_206
349-SSR1	2008	111_111	131_131	269_269	185_185	254_254	217_217	274_274	190_190	269_269	144_144	197_197	125_125	206_206
351-SSR1	2008	103_103	93_93	275_275	181_181	252_252	221_221	274_274	190_190	271_271	144_144	197_197	125_125	208_208
355-SSR1	2008	109_109	121_121	275_275	171_171	266_266	213_213	280_280	181_181	279_279	122_122	197_197	125_125	202_202
356-SSR1	2008	115_115	93_93	289_289	179_179	252_252	233_233	274_274	181_181	281_281	150_150	197_197	125_125	206_206
364-SSR1	2008	117_117	107_107	287_287	163_163	270_270	217_217	274_274	181_181	269_269	144_144	197_197	127_127	204_204
369-SSR1	2008	105_105	109_109	269_269	181_181	262_262	213_213	274_274	181_181	283_283	138_138	229_229	125_125	206_206
381-SSR1	2008	117_117	99_99	269_269	167_167	252_252	235_235	274_274	184_184	273_273	152_152	209_209	121_121	198_198
387-SSR1	2008	107_107	111_111	289_289	169_169	252_252	227_227	274_274	181_181	291_291	132_132	225_225	125_125	208_208
393-SSR1	2008	103_103	107_107	275_275	169_169	270_270	217_217	274_274	190_190	271_271	142_142	197_197	125_125	206_206
394-SSR1	2008	103_103	109_109	289_289	167_167	252_252	229_229	286_286	181_181	275_275	138_138	205_205	125_125	206_206
396-SSR1	2008	115_115	115_115	275_275	177_177	252_252	213_213	280_280	184_184	271_271	142_142	197_197	123_123	206_206
404-SSR1	2008	111_111	113_113	281_281	179_179	252_252	227_227	274_274	178_178	277_277	150_150	197_197	125_125	198_198
423-SSR1	2008	103_103	127_127	287_287	169_169	270_270	227_227	274_274	181_181	283_283	138_138	205_205	133_133	206_206
425-SSR1	2008	109_109	119_119	283_283	167_167	256_256	215_215	268_268	178_178	271_271	142_142	197_197	127_127	198_198
434-SSR5	2008	111_111	107_107	277_277	183_183	270_270	217_217	274_274	190_190	271_271	142_142	197_197	125_125	206_206
437-SSR1	2008	107_107	107_107	285_285	171_171	256_256	233_233	280_280	181_181	277_277	144_144	197_197	125_125	216_216
440-SSR1	2008	109_109	109_109	285_285	171_171	256_256	233_233	280_280	181_181	277_277	144_144	197_197	125_125	206_206
442-SSR1	2008	117_117	119_119	285_285	183_183	270_270	215_215	274_274	178_178	271_271	132_132	225_225	127_127	206_206
445-SSR1	2008	101_101	131_131	283_283	173_173	252_252	217_217	274_274	184_184	269_269	148_148	221_221	125_125	214_214
449-SSR1	2008	123_123	113_113	283_283	169_169	274_274	217_217	274_274	181_181	279_279	142_142	197_197	127_127	204_204
456-SSR1	2008	111_111	123_123	289_289	181_181	256_256	239_239	268_268	181_181	265_265	144_144	197_197	125_125	206_206
457-SSR1	2008	123_123	105_105	281_281	195_195	256_256	211_211	274_274	181_181	265_265	134_134	233_233	125_125	206_206
458-SSR1	2008	103_103	107_107	275_275	169_169	270_270	217_217	274_274	190_190	271_271	142_142	197_197	125_125	206_206
459-SSR1	2008	103_103	109_109	275_275	169_169	270_270	217_217	274_274	190_190	271_271	142_142	197_197	125_125	206_206
460-SSR1	2008	103_103	107_107	275_275	169_169	270_270	217_217	274_274	190_190	271_271	142_142	197_197	125_125	206_206
461-SSR1	2008	103_103	105_105	275_275	173_173	258_258	217_217	280_280	184_184	271_271	142_142	197_197	127_127	204_204
462-SSR1	2008	109_109	143_143	293_293	189_189	252_252	217_217	274_274	172_172	281_281	142_142	209_209	127_127	204_204
463-SSR1	2008	105_105	107_107	275_275	175_175	264_264	233_233	280_280	181_181	279_279	142_142	197_197	127_127	208_208
464-SSR1	2008	91_91	113_113	271_271	175_175	252_252	227_227	274_274	178_178	279_279	128_128	213_213	127_127	206_206
465-SSR1	2008	109_109	91_91	267_267	179_179	252_252	227_227	274_274	181_181	281_281	138_138	181_181	127_127	206_206
466-SSR1	2008	101_101	131_131	283_283	173_173	268_268	227_227	280_280	184_184	271_271	142_142	197_197	127_127	204_204
467-SSR1	2008	103_103	107_107	275_275	169_169	270_270	217_217	274_274	190_190	271_271	142_142	197_197	125_125	206_206
470-SSR1	2008	103_103	107_107	275_275	169_169	282_282	217_217	274_274	190_190	271_271	142_142	197_197	125_125	206_206
471-SSR1	2008	123_123	127_127	287_287	175_175	246_246	227_227	274_274	181_181	271_271	146_146	197_197	125_125	206_206
474-SSR1	2008	117_117	99_99	275_275	185_185	276_276	227_227	280_280	184_184	293_293	142_142	197_197	125_125	206_206
475-SSR1	2008	109_109	101_101	267_267	159_159	252_252	227_227	274_274	181_181	281_281	150_150	181_181	127_127	202_202
477-SSR1	2008	111_111	135_135	283_283	173_173	246_246	217_217	274_274	190_190	271_271	142_142	197_197	125_125	206_206
480-SSR1	2008	109_109	99_99	291_291	169_169	252_252	215_215	274_274	181_181	281_281	152_152	229_229	127_127	224_224
481-SSR1	2008	107_107	107_107	295_295	169_169	252_252	215_215	274_274	181_181	273_273	136_136	197_197	125_125	204_204
482-SSR1	2008	107_107	119_119	265_265	177_177	262_262	233_233	274_274	181_181	277_277	144_144	197_197	125_125	206_206
483-SSR1	2008	115_115	107_107	275_275	169_169	250_250	217_217	274_274	190_190	271_271	142_142	197_197	127_127	204_204
485-SSR1	2008	113_113	105_105	269_269	173_173	256_256	227_227	274_274	181_181	269_269	134_134	229_229	123_123	208_208
486-SSR1	2008	103_103	107_107	275_275	169_169	270_270	217_217	274_274	190_190	271_271	140_140	197_197	127_127	204_204
487-SSR1	2008	123_123	109_109	289_289	163_163	270_270	229_229	274_274	181_181	269_269	142_142	197_197	127_127	204_204
490-SSR1	2008	101_101	119_119	279_279	161_161	252_252	231_231	274_274	181_181	287_287	164_164	221_221	127_127	204_204
491-SSR1	2008	101_101	107_107	275_275	169_169	270_270	217_217	274_274	190_190	271_271	142_142	197_197	125_125	196_196
492-SSR1	2008	99_99	107_107	281_281	163_163	270_270	229_229	274_274	181_181	269_269	140_140	197_197	127_127	204_204
493-SSR1	2008	107_107	105_105	275_275	163_163	270_270	233_233	280_280	181_181	277_277	144_144	197_197	125_125	204_204
494-SSR3	2008	103_103	107_107	275_275	169_169	270_270	217_217	274_274	190_190	271_271	146_146	197_197	125_125	206_206
495-SSR1	2008	103_103	107_107	275_275	169_169	270_270	217_217	196_196	190_190	271_271	142_142	197_197	125_125	202_202
496-SSR1	2008	111_111	135_135	283_283	173_173	246_246	217_217	274_274	190_190	271_271	142_142	197_197	125_125	206_206
497-SSR1	2008	105_105	107_107	275_275	175_175	262_262	233_233	280_280	181_181	279_279	142_142	197_197	127_127	206_206
498-SSR1	2008	107_107	123_123	289_289	169_169	250_250	227_227	274_274	181_181	291_291	132_132	225_225	125_125	208_208
499-SSR1	2008	123_123	109_109	289_289	171_171	256_256	233_233	280_280	181_181	277_277	144_144	197_197	125_125	214_214
500-SSR1	2008	115_115	111_111	289_289	163_163	252_252	229_229	274_274	181_181	269_269	152_152	197_197	127_127	204_204
501-SSR1	2008	123_123	107_107	289_289	163_163	248_248	233_233	274_274	181_181	269_269	140_140	197_197	127_127	204_204
503-SSR1	2008	103_103	133_133	275_275	169_169	270_270	217_217	274_274	190_190	271_271	142_142	197_197	125_125	206_206
504-SSR1	2008	107_107	107_107	291_291	177_177	200_200	221_221	280_280	181_181	269_269	142_142	197_197	125_125	210_210
505-SSR1	2008	103_103	107_107	283_283	173_173	252_252	227_227	274_274	169_169	265_265	138_138	197_197	123_123	198_198
506-SSR1	2008	103_103	107_107	275_275	183_183	262_262	215_215	274_274	181_181	271_271	142_142	197_197	125_125	204_204
513-SSR1	2008	123_123	109_109	289_289	163_163	270_270	229_229	274_274	181_181	269_269	142_142	197_197	127_127	204_204
517-SSR1	2008	113_113	113_113	287_287	179_179	252_252	233_233	274_274	181_181	283_283	150_150	197_197	125_125	240_240
518-SSR1	2008	105_105	115_115	275_275	175_175	262_262	233_233	274_274	181_181	279_279	142_142	197_197	127_127	206_206
519-SSR1	2008	107_107	127_127	293_293	181_181	272_272	227_227	274_274	178_178	277_277	144_144	221_221	125_125	198_198
520-SSR1	2008	103_103	135_135	287_287	169_169	252_252	231_231	274_274	184_184	285_285	126_126	197_197	127_127	204_204
523-SSR1	2008	103_103	107_107	275_275	169_169	252_252	217_217	274_274	190_190	271_271	142_142	197_197	125_125	204_204
525-SSR1	2008	123_123	109_109	289_289	171_171	256_256	233_233	280_280	181_181	277_277	144_144	197_197	125_125	214_214
532-SSR1	2008	105_105	105_105	275_275	175_175	262_262	233_233	226_226	181_181	279_279	142_142	197_197	127_127	206_206
533-SSR1	2008	103_103	107_107	275_275	169_169	270_270	217_217	274_274	190_190	271_271	144_144	197_197	125_125	206_206
700-SSR1	2008	101_101	123_123	279_279	191_191	252_252	225_225	274_274	178_178	279_279	128_128	213_213	127_127	206_206
702-SSR1	2008	115_115	125_125	273_273	183_183	248_248	231_231	274_274	181_181	287_287	144_144	233_233	125_125	206_206
703-SSR1	2008	123_123	111_111	283_283	169_169	274_274	217_217	274_274	181_181	279_279	142_142	197_197	127_127	204_204
704-SSR1	2008	101_101	115_115	287_287	169_169	252_252	231_231	274_274	184_184	285_285	126_126	197_197	127_127	204_204
705-SSR1	2008	109_109	117_117	269_269	177_177	252_252	225_225	280_280	181_181	281_281	142_142	197_197	125_125	200_200
707-SSR1	2008	117_117	127_127	287_287	163_163	270_270	229_229	274_274	181_181	269_269	142_142	197_197	125_125	212_212
708-SSR1	2008	103_103	113_113	275_275	169_169	270_270	217_217	274_274	190_190	271_271	142_142	197_197	125_125	206_206
709-SSR1	2008	111_111	107_107	275_275	179_179	254_254	219_219	274_274	181_181	271_271	150_150	197_197	125_125	206_206
728-SSR1	2008	91_91	105_105	267_267	179_179	252_252	217_217	274_274	181_181	275_275	150_150	197_197	125_125	208_208
741-SSR1	2008	105_105	111_111	299_299	175_175	270_270	217_217	274_274	190_190	271_271	142_142	197_197	125_125	206_206
745-SSR1	2008	109_109	99_99	277_277	191_191	270_270	217_217	274_274	190_190	277_277	144_144	197_197	125_125	206_206
746-SSR1	2008	103_103	107_107	275_275	169_169	270_270	215_215	274_274	190_190	271_271	142_142	197_197	125_125	206_206
747-SSR1	2008	107_107	109_109	283_283	169_169	252_252	227_227	274_274	181_181	293_293	132_132	197_197	125_125	194_194
748-SSR1	2008	121_121	119_119	277_277	185_185	252_252	227_227	274_274	181_181	275_275	150_150	221_221	125_125	212_212
753-SSR1	2008	93_93	107_107	275_275	169_169	272_272	215_215	280_280	190_190	269_269	142_142	197_197	125_125	206_206
756-SSR1	2008	105_105	107_107	275_275	175_175	262_262	233_233	280_280	181_181	279_279	142_142	197_197	127_127	206_206
757-SSR1	2008	91_91	129_129	285_285	179_179	252_252	229_229	274_274	181_181	275_275	154_154	197_197	125_125	208_208
758-SSR1	2008	123_123	109_109	289_289	163_163	270_270	227_227	274_274	181_181	269_269	142_142	197_197	127_127	204_204
759-SSR1	2008	111_111	131_131	269_269	185_185	254_254	217_217	274_274	190_190	271_271	144_144	197_197	125_125	206_206
761-SSR1	2008	115_115	107_107	275_275	169_169	270_270	217_217	274_274	190_190	271_271	142_142	197_197	125_125	206_206
762-SSR1	2008	103_103	107_107	275_275	169_169	270_270	217_217	274_274	190_190	271_271	142_142	197_197	125_125	206_206
89-SSR1	2008	101_101	103_103	283_283	173_173	246_246	225_225	274_274	181_181	271_271	138_138	197_197	125_125	206_206
Bm0008-SSR1	2008	107_107	103_103	269_269	169_169	256_256	233_233	274_274	181_181	265_265	134_134	197_197	127_127	204_204
Bm0011-SSR1	2008	105_105	119_119	271_271	191_191	280_280	215_215	274_274	181_181	269_269	136_136	205_205	127_127	214_214
R3722-SSR1	2008	111_111	131_131	269_269	185_185	254_254	217_217	274_274	190_190	271_271	144_144	197_197	125_125	206_206
Rv3630-SSR1	2008	111_111	135_135	281_281	169_169	252_252	231_231	274_274	184_184	283_283	138_138	229_229	125_125	202_202
Rv363-SSR1	2008	111_111	135_135	281_281	169_169	252_252	219_219	274_274	184_184	283_283	126_126	197_197	125_125	206_206
Rv3640-SSR1	2008	105_105	127_127	287_287	175_175	246_246	201_201	274_274	181_181	281_281	138_138	225_225	125_125	202_202
Rv3642-SSR1	2008	103_103	127_127	287_287	175_175	246_246	227_227	274_274	181_181	281_281	132_132	197_197	127_127	204_204
Rv3647-SSR1	2008	123_123	119_119	281_281	185_185	252_252	217_217	274_274	187_187	271_271	138_138	225_225	125_125	200_200
Rv3649-SSR1	2008	111_111	131_131	269_269	185_185	254_254	217_217	274_274	190_190	271_271	144_144	197_197	125_125	206_206
Rv3650-SSR1	2008	107_107	127_127	293_293	181_181	270_270	227_227	274_274	178_178	277_277	144_144	221_221	125_125	198_198
Rv3651-SSR1	2008	115_115	131_131	277_277	171_171	232_232	227_227	280_280	181_181	277_277	144_144	217_217	121_121	204_204
Rv3655-SSR1	2008	111_111	113_113	281_281	179_179	252_252	233_233	274_274	238_238	283_283	150_150	197_197	125_125	206_206
Rv3669-SSR1	2008	105_105	107_107	275_275	175_175	262_262	233_233	280_280	181_181	279_279	142_142	197_197	127_127	206_206
Rv3671-SSR1	2008	111_111	135_135	281_281	169_169	252_252	231_231	274_274	184_184	283_283	138_138	229_229	125_125	206_206
Rv3672-SSR1	2008	103_103	101_101	269_269	173_173	252_252	227_227	274_274	181_181	287_287	152_152	197_197	121_121	196_196
Rv3673-SSR1	2008	103_103	125_125	287_287	171_171	246_246	227_227	274_274	181_181	281_281	130_130	197_197	125_125	206_206
Rv3675-SSR1	2008	107_107	119_119	273_273	175_175	252_252	231_231	280_280	184_184	291_291	136_136	233_233	123_123	202_202
Rv3676-SSR1	2008	103_103	107_107	275_275	175_175	246_246	227_227	274_274	181_181	281_281	138_138	197_197	125_125	206_206
Rv3677-SSR1	2008	103_103	117_117	283_283	177_177	252_252	231_231	274_274	181_181	269_269	144_144	197_197	125_125	206_206
Rv3679-SSR1	2008	103_103	107_107	275_275	169_169	270_270	217_217	274_274	190_190	271_271	142_142	197_197	125_125	206_206
Rv3681-SSR1	2008	121_121	127_127	287_287	175_175	246_246	227_227	274_274	181_181	281_281	138_138	225_225	129_129	210_210
Rv3682-SSR1	2008	111_111	131_131	269_269	185_185	254_254	217_217	274_274	190_190	271_271	144_144	197_197	125_125	206_206
Rv3685-SSR1	2008	99_99	117_117	269_269	167_167	252_252	229_229	280_280	184_184	279_279	138_138	213_213	125_125	200_200
Rv3687-SSR1	2008	109_109	101_101	277_277	179_179	256_256	227_227	274_274	190_190	273_273	142_142	197_197	125_125	206_206
Rv3691-SSR1	2008	103_103	107_107	275_275	169_169	270_270	217_217	274_274	190_190	271_271	142_142	197_197	125_125	206_206
Rv3692-SSR1	2008	111_111	123_123	267_267	169_169	270_270	217_217	274_274	190_190	271_271	142_142	197_197	123_123	208_208
Rv3695-SSR1	2008	105_105	113_113	279_279	163_163	260_260	219_219	268_268	181_181	279_279	138_138	209_209	127_127	192_192
Rv3697-SSR1	2008	125_125	103_103	267_267	173_173	270_270	219_219	274_274	181_181	281_281	138_138	225_225	125_125	206_206
Rv3699-SSR1	2008	105_105	107_107	275_275	175_175	262_262	233_233	280_280	181_181	279_279	142_142	197_197	127_127	206_206
Rv3703-SSR1	2008	117_117	129_129	269_269	177_177	252_252	213_213	280_280	184_184	285_285	142_142	197_197	123_123	206_206
Rv3705-SSR1	2008	107_107	127_127	269_269	165_165	252_252	221_221	280_280	184_184	273_273	142_142	197_197	125_125	206_206
Rv3706-SSR1	2008	111_111	105_105	273_273	171_171	246_246	227_227	274_274	181_181	271_271	128_128	197_197	125_125	206_206
Rv3708-SSR1	2008	111_111	123_123	289_289	181_181	256_256	239_239	268_268	181_181	265_265	144_144	197_197	125_125	206_206
Rv3714-SSR1	2008	105_105	127_127	283_283	175_175	260_260	223_223	274_274	178_178	271_271	142_142	197_197	125_125	194_194
Rv3717-SSR1	2008	105_105	111_111	267_267	161_161	272_272	229_229	274_274	187_187	279_279	142_142	197_197	125_125	202_202
Rv3721-SSR1	2008	97_97	107_107	275_275	169_169	270_270	217_217	274_274	190_190	269_269	142_142	197_197	127_127	204_204
Rv3729-SSR1	2008	99_99	107_107	281_281	163_163	268_268	219_219	274_274	181_181	269_269	140_140	197_197	127_127	204_204
Rv3730-SSR1	2008	103_103	107_107	275_275	169_169	270_270	213_213	274_274	190_190	269_269	142_142	197_197	125_125	206_206
Rv3731-SSR1	2008	117_117	129_129	269_269	177_177	252_252	213_213	280_280	184_184	285_285	142_142	197_197	123_123	206_206
Rv3736-SSR1	2008	111_111	131_131	269_269	185_185	254_254	217_217	274_274	190_190	271_271	144_144	197_197	125_125	206_206
Rv3737-SSR1	2008	105_105	107_107	275_275	175_175	262_262	233_233	280_280	181_181	205_205	142_142	197_197	127_127	206_206
Rv3739-SSR1	2008	101_101	107_107	275_275	171_171	256_256	233_233	280_280	181_181	277_277	144_144	197_197	125_125	206_206
Rv3740-SSR1	2008	103_103	117_117	267_267	171_171	260_260	229_229	274_274	184_184	273_273	138_138	221_221	125_125	206_206
Rv3741-SSR1	2008	103_103	105_105	289_289	173_173	258_258	227_227	280_280	184_184	271_271	142_142	197_197	127_127	204_204
Rv3750-SSR1	2008	105_105	127_127	287_287	175_175	246_246	229_229	274_274	181_181	281_281	138_138	197_197	125_125	204_204
Rv3751-SSR1	2008	111_111	135_135	263_263	169_169	252_252	217_217	280_280	184_184	295_295	146_146	209_209	123_123	206_206
Rv3752-SSR1	2008	103_103	107_107	275_275	169_169	270_270	217_217	274_274	190_190	271_271	142_142	197_197	125_125	204_204
Rv3753-SSR1	2008	103_103	107_107	275_275	169_169	270_270	207_207	274_274	190_190	271_271	142_142	197_197	125_125	206_206
Rv3754-SSR1	2008	103_103	127_127	287_287	175_175	246_246	227_227	274_274	181_181	279_279	138_138	225_225	121_121	200_200
Rv3755-SSR1	2008	117_117	107_107	275_275	169_169	270_270	217_217	274_274	190_190	269_269	146_146	197_197	125_125	206_206
Rv3756-SSR1	2008	111_111	131_131	269_269	185_185	262_262	217_217	274_274	181_181	271_271	142_142	197_197	127_127	206_206
Rv3757-SSR1	2008	111_111	131_131	269_269	185_185	254_254	233_233	274_274	190_190	281_281	134_134	197_197	125_125	206_206
Rv3764-SSR1	2008	103_103	107_107	275_275	169_169	270_270	217_217	274_274	190_190	271_271	142_142	197_197	125_125	206_206
Rv3765-SSR1	2008	105_105	107_107	275_275	175_175	262_262	219_219	280_280	181_181	279_279	142_142	197_197	127_127	206_206
Rv3769-SSR1	2008	105_105	121_121	269_269	181_181	262_262	213_213	274_274	181_181	265_265	136_136	197_197	125_125	204_204
Rv3771-SSR1	2008	91_91	129_129	285_285	179_179	238_238	229_229	274_274	181_181	275_275	150_150	197_197	99_99	208_208
10-PG_B14	2014	115_115	117_117	305_305	173_173	262_262	221_221	274_274	190_190	275_275	144_144	197_197	127_127	206_206
11-PG_B14	2014	107_107	99_99	265_265	173_173	274_274	221_221	274_274	190_190	275_275	144_144	197_197	127_127	202_202
12-GNV_B14	2014	103_103	107_107	275_275	191_191	256_256	217_217	274_274	208_208	271_271	142_142	197_197	125_125	206_206
12-PG_B14	2014	109_109	99_99	281_281	175_175	274_274	221_221	274_274	190_190	275_275	144_144	205_205	119_119	200_200
13-GNV_B14	2014	101_101	115_115	313_313	173_173	252_252	227_227	274_274	163_163	271_271	152_152	197_197	125_125	200_200
13-PG_B14	2014	99_99	109_109	289_289	175_175	260_260	237_237	280_280	181_181	281_281	144_144	197_197	127_127	206_206
14-GNV_B14	2014	119_119	107_107	275_275	169_169	270_270	217_217	274_274	190_190	271_271	176_176	197_197	125_125	204_204
14-PG_B14	2014	99_99	121_121	281_281	179_179	270_270	233_233	298_298	178_178	275_275	144_144	197_197	127_127	206_206
15-GNV_B14	2014	117_117	129_129	287_287	163_163	270_270	229_229	274_274	190_190	271_271	142_142	197_197	125_125	206_206
15-PG_B14	2014	105_105	97_97	263_263	199_199	258_258	221_221	274_274	190_190	275_275	144_144	197_197	119_119	208_208
16-GNV_B14	2014	101_101	97_97	307_307	169_169	270_270	217_217	274_274	190_190	271_271	142_142	197_197	121_121	202_202
17-GNV_B14	2014	105_105	121_121	303_303	179_179	252_252	227_227	274_274	181_181	277_277	142_142	213_213	123_123	198_198
17-PG_B14	2014	101_101	117_117	303_303	191_191	256_256	233_233	274_274	175_175	273_273	138_138	197_197	127_127	206_206
18-GNV_B14	2014	107_107	141_141	303_303	179_179	270_270	217_217	274_274	190_190	271_271	142_142	197_197	125_125	206_206
18-PG_B14	2014	121_121	107_107	275_275	173_173	274_274	221_221	274_274	190_190	275_275	144_144	197_197	127_127	206_206
19-GNV_B14	2014	107_107	107_107	277_277	169_169	270_270	217_217	274_274	190_190	271_271	142_142	197_197	125_125	206_206
1-PG_B14	2014	103_103	121_121	273_273	181_181	280_280	217_217	274_274	178_178	279_279	156_156	229_229	125_125	204_204
20-GNV_B14	2014	109_109	109_109	279_279	167_167	252_252	217_217	274_274	163_163	271_271	144_144	201_201	125_125	208_208
20-PG_B14	2014	99_99	109_109	261_261	175_175	260_260	233_233	280_280	178_178	275_275	144_144	197_197	127_127	206_206
21-PG_B14	2014	99_99	113_113	287_287	187_187	256_256	223_223	280_280	181_181	281_281	148_148	193_193	127_127	206_206
22-GNV_B14	2014	107_107	107_107	259_259	169_169	270_270	217_217	274_274	190_190	271_271	162_162	197_197	125_125	206_206
22-PG_B14	2014	99_99	103_103	287_287	187_187	256_256	223_223	274_274	181_181	279_279	142_142	193_193	127_127	204_204
23-GNV_B14	2014	91_91	121_121	269_269	203_203	254_254	227_227	274_274	190_190	271_271	142_142	197_197	125_125	206_206
23-PG_B14	2014	99_99	121_121	281_281	179_179	270_270	233_233	298_298	178_178	277_277	144_144	197_197	127_127	206_206
24-GNV_B14	2014	91_91	125_125	287_287	175_175	252_252	227_227	274_274	190_190	271_271	142_142	197_197	125_125	204_204
25-GNV_B14	2014	117_117	115_115	285_285	183_183	254_254	233_233	280_280	181_181	279_279	144_144	197_197	125_125	206_206
25-PG_B14	2014	99_99	121_121	281_281	179_179	270_270	233_233	298_298	178_178	275_275	144_144	197_197	127_127	206_206
26-GNV_B14	2014	103_103	107_107	275_275	175_175	252_252	227_227	274_274	181_181	273_273	140_140	197_197	125_125	194_194
26-PG_B14	2014	99_99	127_127	281_281	175_175	268_268	231_231	298_298	181_181	271_271	134_134	197_197	127_127	206_206
27-GNV_B14	2014	109_109	117_117	283_283	177_177	254_254	225_225	274_274	181_181	275_275	154_154	213_213	127_127	206_206
27-PG_B14	2014	107_107	119_119	309_309	177_177	270_270	217_217	274_274	184_184	273_273	128_128	197_197	127_127	204_204
28-GNV_B14	2014	103_103	107_107	275_275	169_169	256_256	233_233	280_280	181_181	279_279	144_144	197_197	129_129	206_206
29-GNV_B14	2014	107_107	111_111	269_269	181_181	268_268	239_239	280_280	181_181	281_281	140_140	209_209	127_127	204_204
29-PG_B14	2014	109_109	109_109	271_271	167_167	256_256	227_227	280_280	193_193	273_273	144_144	197_197	125_125	206_206
2-PG_B14	2014	113_113	113_113	279_279	177_177	262_262	233_233	274_274	181_181	271_271	134_134	201_201	127_127	212_212
30-GNV_B14	2014	95_95	133_133	285_285	235_235	286_286	217_217	274_274	178_178	279_279	162_162	221_221	129_129	192_192
30-PG_B14	2014	103_103	115_115	299_299	183_183	256_256	235_235	274_274	181_181	281_281	146_146	197_197	129_129	206_206
31-GNV_B14	2014	101_101	105_105	273_273	177_177	252_252	229_229	280_280	184_184	285_285	134_134	209_209	119_119	204_204
31-PG_B14	2014	99_99	121_121	281_281	179_179	270_270	233_233	298_298	178_178	275_275	144_144	197_197	127_127	206_206
32-GNV_B14	2014	117_117	99_99	283_283	169_169	260_260	227_227	274_274	178_178	273_273	140_140	197_197	127_127	206_206
32-PG_B14	2014	129_129	135_135	285_285	179_179	272_272	229_229	274_274	181_181	281_281	156_156	197_197	127_127	208_208
33-GNV_B14	2014	107_107	107_107	299_299	169_169	270_270	217_217	274_274	190_190	271_271	142_142	197_197	125_125	206_206
33-PG_B14	2014	113_113	107_107	271_271	181_181	256_256	231_231	274_274	178_178	275_275	144_144	197_197	121_121	202_202
34-GNV_B14	2014	109_109	107_107	277_277	169_169	252_252	217_217	274_274	190_190	271_271	142_142	197_197	125_125	190_190
34-PG_B14	2014	105_105	115_115	303_303	159_159	268_268	221_221	274_274	139_139	279_279	146_146	197_197	113_113	206_206
35-GNV_B14	2014	117_117	129_129	287_287	163_163	270_270	229_229	274_274	172_172	271_271	142_142	197_197	141_141	206_206
35-PG_B14	2014	117_117	99_99	283_283	173_173	256_256	231_231	280_280	184_184	273_273	146_146	197_197	127_127	206_206
36-GNV_B14	2014	97_97	109_109	269_269	167_167	274_274	231_231	280_280	184_184	269_269	136_136	213_213	129_129	206_206
36-PG_B14	2014	107_107	119_119	273_273	177_177	268_268	221_221	274_274	184_184	273_273	150_150	197_197	127_127	200_200
37-GNV_B14	2014	105_105	107_107	255_255	175_175	262_262	233_233	280_280	181_181	281_281	142_142	197_197	125_125	208_208
37-PG_B14	2014	113_113	107_107	271_271	181_181	256_256	231_231	274_274	178_178	275_275	144_144	197_197	121_121	208_208
38-GNV_B14	2014	111_111	107_107	275_275	171_171	256_256	233_233	280_280	181_181	279_279	144_144	197_197	125_125	220_220
38-PG_B14	2014	101_101	103_103	283_283	197_197	252_252	217_217	274_274	190_190	275_275	144_144	197_197	127_127	200_200
39-GNV_B14	2014	103_103	109_109	287_287	171_171	252_252	225_225	280_280	181_181	277_277	144_144	197_197	125_125	206_206
39-PG_B14	2014	97_97	103_103	313_313	193_193	256_256	215_215	280_280	175_175	279_279	146_146	197_197	127_127	206_206
3-PG_B14	2014	187_187	99_99	265_265	173_173	274_274	221_221	274_274	190_190	275_275	144_144	197_197	119_119	200_200
40-GNV_B14	2014	107_107	107_107	279_279	169_169	270_270	217_217	274_274	190_190	271_271	142_142	197_197	125_125	206_206
40-PG_B14	2014	113_113	107_107	271_271	181_181	256_256	231_231	274_274	178_178	275_275	144_144	197_197	121_121	206_206
41-GNV_B14	2014	113_113	115_115	275_275	183_183	254_254	227_227	274_274	184_184	271_271	152_152	221_221	127_127	194_194
42-GNV_B14	2014	117_117	133_133	289_289	177_177	252_252	233_233	280_280	181_181	273_273	152_152	221_221	123_123	198_198
42-PG_B14	2014	115_115	107_107	275_275	173_173	274_274	221_221	274_274	190_190	277_277	144_144	197_197	127_127	208_208
43-GNV_B14	2014	115_115	147_147	225_225	169_169	252_252	227_227	280_280	199_199	275_275	140_140	221_221	125_125	204_204
44-GNV_B14	2014	117_117	127_127	307_307	163_163	270_270	229_229	274_274	172_172	251_251	142_142	197_197	125_125	206_206
45-GNV_B14	2014	103_103	107_107	275_275	167_167	270_270	227_227	274_274	172_172	271_271	142_142	197_197	125_125	206_206
46-GNV_B14	2014	117_117	129_129	287_287	163_163	270_270	229_229	274_274	190_190	271_271	142_142	197_197	125_125	206_206
47-GNV_B14	2014	103_103	107_107	271_271	169_169	270_270	217_217	274_274	190_190	271_271	144_144	197_197	127_127	204_204
47-PG_B14	2014	107_107	131_131	289_289	179_179	256_256	219_219	274_274	178_178	279_279	148_148	197_197	127_127	206_206
48-PG_B14	2014	109_109	127_127	287_287	173_173	274_274	221_221	274_274	190_190	275_275	144_144	197_197	127_127	208_208
49-GNV_B14	2014	109_109	121_121	285_285	181_181	252_252	227_227	280_280	184_184	275_275	142_142	197_197	125_125	202_202
49-PG_B14	2014	103_103	107_107	271_271	173_173	270_270	221_221	280_280	190_190	287_287	156_156	197_197	127_127	206_206
4-PG_B14	2014	107_107	99_99	265_265	175_175	274_274	221_221	274_274	190_190	275_275	144_144	205_205	119_119	200_200
50-GNV_B14	2014	109_109	117_117	279_279	141_141	254_254	225_225	274_274	181_181	275_275	154_154	213_213	127_127	206_206
51-GNV_B14	2014	107_107	141_141	283_283	169_169	270_270	217_217	274_274	190_190	271_271	142_142	197_197	125_125	206_206
52-GNV_B14	2014	121_121	105_105	249_249	169_169	252_252	231_231	274_274	184_184	285_285	126_126	197_197	125_125	206_206
53-GNV_B14	2014	109_109	111_111	285_285	177_177	252_252	217_217	280_280	184_184	275_275	170_170	209_209	123_123	210_210
54-GNV_B14	2014	103_103	107_107	275_275	169_169	270_270	217_217	274_274	190_190	271_271	142_142	197_197	125_125	206_206
55-GNV_B14	2014	101_101	121_121	295_295	179_179	254_254	227_227	274_274	163_163	285_285	142_142	205_205	125_125	206_206
56-GNV_B14	2014	103_103	129_129	275_275	157_157	252_252	227_227	274_274	184_184	283_283	142_142	225_225	127_127	206_206
5-PG_B14	2014	103_103	115_115	299_299	183_183	256_256	233_233	274_274	199_199	281_281	148_148	197_197	129_129	206_206
6-PG_B14	2014	103_103	115_115	299_299	183_183	256_256	235_235	274_274	181_181	281_281	148_148	197_197	129_129	206_206
7-PG_B14	2014	117_117	107_107	287_287	171_171	256_256	227_227	280_280	178_178	277_277	144_144	197_197	127_127	206_206
8-PG_B14	2014	111_111	127_127	287_287	179_179	278_278	221_221	274_274	190_190	275_275	144_144	197_197	129_129	204_204
9-PG_B14	2014	109_109	125_125	281_281	175_175	258_258	221_221	274_274	190_190	275_275	144_144	205_205	119_119	200_200
BR001-Pf14	2014	103_103	127_127	287_287	175_175	246_246	217_217	274_274	190_190	271_271	142_142	197_197	125_125	206_206
BR002-Pf14	2014	117_117	107_107	287_287	169_169	252_252	227_227	274_274	181_181	275_275	142_142	213_213	125_125	206_206
BR003-Pf14	2014	103_103	127_127	287_287	195_195	246_246	227_227	274_274	181_181	281_281	138_138	225_225	125_125	206_206
BR004-Pf14	2014	103_103	127_127	287_287	175_175	246_246	227_227	274_274	181_181	281_281	138_138	225_225	125_125	206_206
BR005-Pf14	2014	105_105	127_127	299_299	177_177	268_268	227_227	280_280	181_181	271_271	142_142	197_197	125_125	200_200
BR006-Pf14	2014	109_109	103_103	277_277	181_181	262_262	213_213	274_274	181_181	287_287	138_138	197_197	109_109	204_204
BR007-Pf14	2014	119_119	137_137	281_281	169_169	252_252	231_231	274_274	184_184	287_287	126_126	197_197	125_125	206_206
BR008-Pf14	2014	109_109	103_103	277_277	201_201	262_262	213_213	274_274	181_181	285_285	138_138	197_197	125_125	204_204
BR009-Pf14	2014	103_103	127_127	287_287	175_175	246_246	217_217	274_274	190_190	271_271	142_142	197_197	125_125	206_206
BR010-Pf14	2014	99_99	111_111	271_271	169_169	252_252	231_231	274_274	181_181	277_277	126_126	197_197	125_125	204_204
BR011-Pf14	2014	109_109	103_103	289_289	147_147	252_252	231_231	274_274	175_175	279_279	134_134	205_205	125_125	206_206
BR012-Pf14	2014	103_103	107_107	275_275	149_149	270_270	217_217	274_274	190_190	271_271	142_142	197_197	125_125	206_206
BR013-Pf14	2014	103_103	127_127	287_287	169_169	270_270	217_217	274_274	190_190	271_271	142_142	197_197	127_127	204_204
BR014-Pf14	2014	117_117	127_127	273_273	177_177	270_270	217_217	274_274	190_190	271_271	142_142	197_197	125_125	206_206
BR015-Pf14	2014	105_105	107_107	275_275	175_175	242_242	233_233	280_280	181_181	279_279	142_142	197_197	125_125	206_206
BR016-Pf14	2014	105_105	113_113	269_269	171_171	256_256	235_235	280_280	181_181	277_277	144_144	197_197	125_125	224_224
BR017-Pf14	2014	103_103	129_129	281_281	175_175	252_252	221_221	274_274	181_181	271_271	142_142	197_197	131_131	200_200
BR018-Pf14	2014	105_105	91_91	275_275	175_175	252_252	249_249	274_274	184_184	281_281	138_138	225_225	125_125	206_206
BR019-Pf14	2014	109_109	79_79	279_279	175_175	262_262	233_233	280_280	181_181	277_277	144_144	177_177	125_125	204_204
BR020-Pf14	2014	109_109	105_105	279_279	175_175	262_262	233_233	280_280	181_181	277_277	144_144	197_197	125_125	204_204
BR021-Pf14	2014	105_105	99_99	269_269	167_167	252_252	235_235	280_280	181_181	277_277	144_144	197_197	125_125	206_206
BR022-Pf14	2014	109_109	103_103	277_277	161_161	262_262	213_213	274_274	181_181	285_285	138_138	197_197	125_125	204_204
BR023-Pf14	2014	105_105	127_127	287_287	175_175	246_246	227_227	274_274	181_181	281_281	142_142	213_213	125_125	206_206
BR024-Pf14	2014	107_107	107_107	275_275	169_169	270_270	217_217	274_274	190_190	271_271	142_142	197_197	125_125	196_196
BR025-Pf14	2014	109_109	109_109	275_275	165_165	254_254	227_227	274_274	172_172	271_271	144_144	197_197	109_109	206_206
BR026-Pf14	2014	101_101	101_101	281_281	163_163	270_270	229_229	274_274	190_190	271_271	142_142	197_197	125_125	206_206
BR027-Pf14	2014	113_113	121_121	299_299	167_167	252_252	227_227	280_280	181_181	281_281	138_138	197_197	125_125	206_206
BR028-Pf14	2014	103_103	107_107	275_275	169_169	252_252	217_217	274_274	184_184	271_271	142_142	197_197	127_127	204_204
BR029-Pf14	2014	99_99	111_111	289_289	171_171	256_256	217_217	274_274	190_190	271_271	142_142	197_197	121_121	206_206
BR030-Pf14	2014	109_109	119_119	277_277	167_167	256_256	215_215	268_268	178_178	271_271	142_142	197_197	127_127	198_198
BR031-Pf14	2014	123_123	103_103	279_279	175_175	262_262	233_233	280_280	181_181	277_277	144_144	197_197	125_125	204_204
BR032-Pf14	2014	123_123	113_113	287_287	179_179	252_252	213_213	274_274	181_181	283_283	144_144	217_217	125_125	204_204
BR033-Pf14	2014	111_111	109_109	289_289	163_163	270_270	229_229	280_280	184_184	285_285	138_138	197_197	127_127	198_198
BR034-Pf14	2014	101_101	109_109	289_289	171_171	256_256	233_233	280_280	181_181	277_277	142_142	197_197	125_125	204_204
BR035-Pf14	2014	123_123	105_105	289_289	183_183	252_252	215_215	274_274	184_184	273_273	142_142	101_101	141_141	204_204
BR036-Pf14	2014	111_111	107_107	275_275	169_169	270_270	197_197	274_274	190_190	271_271	142_142	197_197	125_125	202_202
BR037-Pf14	2014	105_105	129_129	289_289	163_163	270_270	229_229	280_280	184_184	285_285	142_142	197_197	127_127	206_206
BR038-Pf14	2014	99_99	125_125	283_283	177_177	264_264	221_221	274_274	181_181	271_271	142_142	177_177	125_125	204_204
BR039-Pf14	2014	111_111	113_113	269_269	171_171	256_256	235_235	280_280	181_181	277_277	144_144	197_197	125_125	204_204
BR040-Pf14	2014	103_103	135_135	271_271	193_193	246_246	227_227	274_274	178_178	265_265	138_138	197_197	125_125	206_206
BR041-Pf14	2014	113_113	135_135	285_285	173_173	294_294	227_227	274_274	178_178	265_265	118_118	197_197	125_125	206_206
BR042-Pf14	2014	103_103	107_107	275_275	169_169	270_270	217_217	274_274	190_190	271_271	142_142	197_197	125_125	206_206
BR043-Pf14	2014	101_101	113_113	287_287	179_179	252_252	233_233	274_274	181_181	283_283	126_126	177_177	125_125	210_210
BR044-Pf14	2014	111_111	135_135	287_287	169_169	252_252	231_231	274_274	184_184	285_285	126_126	197_197	125_125	202_202
BR045-Pf14	2014	109_109	133_133	285_285	171_171	256_256	209_209	280_280	187_187	283_283	154_154	197_197	125_125	198_198
BR046-Pf14	2014	115_115	125_125	283_283	177_177	264_264	221_221	274_274	181_181	271_271	142_142	197_197	125_125	206_206
BR047-Pf14	2014	113_113	119_119	283_283	167_167	256_256	215_215	268_268	178_178	271_271	142_142	197_197	127_127	206_206
BR048-Pf14	2014	97_97	135_135	271_271	173_173	252_252	227_227	280_280	181_181	277_277	124_124	197_197	125_125	198_198
BR049-Pf14	2014	103_103	113_113	287_287	179_179	252_252	233_233	274_274	184_184	285_285	138_138	217_217	125_125	206_206
BR050-Pf14	2014	105_105	107_107	289_289	183_183	260_260	211_211	280_280	181_181	283_283	144_144	209_209	105_105	198_198
BR051-Pf14	2014	103_103	103_103	269_269	173_173	252_252	227_227	274_274	181_181	285_285	138_138	197_197	125_125	204_204
BR052-Pf14	2014	103_103	119_119	283_283	169_169	222_222	227_227	280_280	178_178	279_279	144_144	197_197	125_125	206_206
BR053-Pf14	2014	103_103	135_135	271_271	173_173	252_252	227_227	280_280	136_136	277_277	144_144	197_197	135_135	206_206
BR054-Pf14	2014	111_111	135_135	283_283	169_169	252_252	231_231	274_274	184_184	283_283	126_126	197_197	127_127	198_198
BR055-Pf14	2014	115_115	135_135	287_287	169_169	252_252	231_231	274_274	184_184	285_285	124_124	197_197	127_127	206_206
BR056-Pf14	2014	103_103	111_111	287_287	171_171	252_252	227_227	274_274	181_181	283_283	152_152	225_225	125_125	206_206
BR057-Pf14	2014	103_103	107_107	275_275	149_149	252_252	217_217	274_274	190_190	271_271	122_122	197_197	125_125	206_206
BR058-Pf14	2014	103_103	123_123	289_289	181_181	256_256	233_233	274_274	190_190	271_271	142_142	217_217	125_125	206_206
BR059-Pf14	2014	103_103	115_115	271_271	163_163	252_252	227_227	280_280	181_181	271_271	144_144	301_301	133_133	206_206
BR060-Pf14	2014	115_115	101_101	269_269	173_173	252_252	227_227	274_274	181_181	285_285	152_152	197_197	125_125	206_206
BR062-Pf14	2014	117_117	107_107	275_275	169_169	270_270	217_217	274_274	190_190	271_271	142_142	197_197	125_125	206_206
BR063-Pf14	2014	103_103	127_127	287_287	175_175	226_226	217_217	274_274	190_190	271_271	142_142	217_217	125_125	206_206
BR064-Pf14	2014	103_103	135_135	271_271	173_173	252_252	227_227	280_280	181_181	277_277	142_142	197_197	125_125	204_204
BR065-Pf14	2014	117_117	135_135	285_285	153_153	276_276	207_207	274_274	178_178	265_265	152_152	197_197	127_127	204_204
BR066-Pf14	2014	117_117	129_129	287_287	163_163	270_270	229_229	274_274	190_190	271_271	152_152	197_197	125_125	204_204
BR073-Pf14	2014	103_103	107_107	275_275	189_189	270_270	217_217	274_274	190_190	271_271	142_142	197_197	125_125	206_206
BR077-Pf14	2014	103_103	127_127	287_287	169_169	270_270	217_217	274_274	190_190	271_271	142_142	197_197	127_127	204_204

## Sheet: Fst_13Loci
Pop1	Pop2	SSR1	SSR3	SSR5	SSR7	SSR9	SSR11	SSR13	SSR15	SSR17	SSR19	SSR21	SSR23	SSR25
2014	1991	0.02202	0.00624	0.01582	-0.00086	0.03027	0.04399	0.03799	0.00485	0.0166	0.06265	0.17583	0.05561	0.09753
2014	2014	0.02299	0.02214	0.00281	-0.00139	0.02961	0.00955	-0.00655	0.01819	0.05757	0.04465	0.00244	0.13994	0.01471
2014	2008	0.00214	0.01475	0.01819	0.00213	0.00283	0.00336	-0.00122	-0.00389	0.01865	0.00016	-0.0021	0.02906	-0.00232
2014	1984	0.00665	0.11816	0.02226	0.00957	0.03879	0.06756	-0.00846	0.0413	0.08899	0.08219	0.20632	0.08796	0.17268
1991	2014	0.00056	-0.00051	0.00256	0.00942	0.01638	0.02818	0.02635	0.04005	0.01893	0.06742	0.1824	0.02835	0.09226
1991	2008	0.00993	0.00347	0.00927	-0.00162	0.02115	0.03971	0.00843	0.02378	0.00457	0.03914	0.21203	0.01239	0.08686
1991	1984	-0.00281	0.10811	-0.00199	0.01645	0.02752	0.03844	0.01386	0.00122	0.02338	0.01916	0.0011	0.01739	0.00469
2014	2008	0.01871	0.0074	0.0205	0.01472	0.01742	0.01762	-0.0002	0.04988	0.03876	0.03661	-0.00156	0.05227	0.00299
2014	1984	0.0028	0.13912	0.00677	0.01189	0.06795	0.07124	-0.00829	0.1025	0.02658	0.05701	0.20829	0.08586	0.16286
2008	1984	0.01328	0.12443	0.02242	0.03687	0.05512	0.0822	-0.00734	0.05711	0.06824	0.06522	0.24289	0.0699	0.1583

## Sheet: Targeted_13_ssr_stats_primers
SSR name	XPosition	Motif	Length	PCR Ref Length (bp)	Num Alleles	Eff_num	Hs	Ht	H't
PFchr6-1069k_SSR1	1069430	AT	38	119	23	7.774	0.881	0.889	0.892
PFchr6-1078k_SSR3	1078732	AT	64	153	37	11.201	0.921	0.927	0.929
PFchr6-1081k_SSR5	1081965	AT	44	283	27	8.485	0.893	0.901	0.904
PFchr6-1102k_SSR7	1102324	AT	48	188	32	7.762	0.881	0.884	0.884
PFchr6-1111k_SSR9	1111605	TTA	24	269	21	5.026	0.811	0.821	0.824
PFchr6-1119k_SSR11	1119191	AT	46	226	23	6.447	0.855	0.87	0.875
PFchr6-1135k_SSR13	1135849	TATTAT	18	261	20	1.836	0.46	0.467	0.469
PFchr6-1151k_SSR15	1151868	ATT	30	180	21	3.759	0.742	0.749	0.751
PFchr6-1169k_SSR17	1169072	TA	58	299	20	4.906	0.806	0.816	0.82
PFchr6-1188k_SSR19	1188628	AT	38	151	26	5.198	0.817	0.841	0.849
PFchr6-1207k_SSR21	1207757	AATA	52	226	23	2.196	0.551	0.603	0.62
PFchr6-1228k_SSR23	1228301	ATA	30	130	17	2.207	0.553	0.572	0.578
PFchr6-1249k_SSR25	1249025	TA	32	202	17	3.773	0.744	0.773	0.782
Characteristics of thirteen selected microsatellite loci spanning ~200Kb of the P. falciparum chromosome 6 sweep used in population analysis. SSR names were constructed for each locus combining the chromosomal start position and serial odd numbering from SSR1-SSR25. Eff_num represent the effective number of alleles, Hs is the heterozygosity within population, Ht is total heterozygosity and H’t is…
Type	Sequence name	Plate name	Plate position	Purification	Synthesis scale	Shipping Condition	5' Modification	Sequence
DNA	6Fam_SSR1_Fwd			Desalted	smallest scale	lyophil.	6-Fam	TGTGAGGGGTTTATGTATATATTTT
DNA	TET_SSR3_Fwd			Desalted	smallest scale	lyophil.	Tet	ACATAGTCAGATTTGTGAGCA
DNA	HEX_SSR5_Fwd			Desalted	smallest scale	lyophil.	Hex	ATGCCTCATATGCGTTTAATA
DNA	Rox_SSR7_Fwd			Desalted	smallest scale	lyophil.	Rox	AACGAAATTAAAATGAAAGACC
DNA	6Fam_SSR9_Fwd			Desalted	smallest scale	lyophil.	6-Fam	CATGCTAAGTGATTTGGCTAC
DNA	TET_SSR11_Fwd			Desalted	smallest scale	lyophil.	Tet	GGAAGTTGCAAAAAGATGTAA
DNA	HEX_SSR13_Fwd			Desalted	smallest scale	lyophil.	Hex	CTGAATGCAGTTTAGAATATCG
DNA	Rox_SSR15_Fwd			Desalted	smallest scale	lyophil.	Rox	AAAATTGATCATCATCGAAAC
DNA	6Fam_SSR17_Fwd			Desalted	smallest scale	lyophil.	6-Fam	AGACAAATAGTGACGTGTGTAA
DNA	TET_SSR19_Fwd			Desalted	smallest scale	lyophil.	Tet	TAAAACATGGCCCAACATAC
DNA	HEX_SSR21_Fwd			Desalted	smallest scale	lyophil.	Hex	ACGACATTGTAGAAAGTCCAA
DNA	Rox_SSR23_Fwd			Desalted	smallest scale	lyophil.	Rox	ATCAGCATATCAAAATGAAGG
DNA	6Fam_SSR25_Fwd			Desalted	smallest scale	lyophil.	6-Fam	TTGCTTATTAAATGGGGTACA
Primer Name	Fragments	AmpliconSize	Colour	Orientation	Seq
PFchr6-1067k_SSR1_Fwd	1067500	119		FORWARD	TGTGAGGGGTTTATGTATATATTTT
PFchr6-1067k_SSR1_Rev	1067500	119		REVERSE	ATGATTCATTTTATGCAAACC
PFchr6-1077k_SSR3_Fwd	1077100	153		FORWARD	ACATAGTCAGATTTGTGAGCA
PFchr6-1077k_SSR3_Rev	1077100	153		REVERSE	TTTATTACATTCGTCAGATTATTT
PFchr6-1077k_SSR5_Fwd	1077100	283		FORWARD	ATGCCTCATATGCGTTTAATA
PFchr6-1077k_SSR5_Rev	1077100	283		REVERSE	AATTATTACCATGTCAAATCCTT
PFchr6-1096k_SSR7_Fwd	1096100	188		FORWARD	AACGAAATTAAAATGAAAGACC
PFchr6-1096k_SSR7_Rev	1096100	188		REVERSE	TTTGGGATACTTCACCAATTA
PFchr6-1107k_SSR9_Fwd	1107000	269		FORWARD	CATGCTAAGTGATTTGGCTAC
PFchr6-1107k_SSR9_Rev	1107000	269		REVERSE	TGCAAACCTTTTATATTATTTCA
PFchr6-1116k_SSR11_Fwd	1116000	226		FORWARD	GGAAGTTGCAAAAAGATGTAA
PFchr6-1116k_SSR11_Rev	1116000	226		REVERSE	CATTGTGTTACATATATTAAAAATAGACAT
PFchr6-1127k_SSR13_Fwd	1127000	261		FORWARD	CTGAATGCAGTTTAGAATATCG
PFchr6-1127k_SSR13_Rev	1127000	261		REVERSE	AGGCAACGACAATGTAAGTAA
PFchr6-1143k_SSR15_Fwd	1143200	180		FORWARD	AAAATTGATCATCATCGAAAC
PFchr6-1143k_SSR15_Rev	1143200	180		REVERSE	TTTGAAACAGAATTGACGAAT
PFchr6-1160k_SSR17_Fwd	1160200	299		FORWARD	AGACAAATAGTGACGTGTGTAA
PFchr6-1160k_SSR17_Rev	1160200	299		REVERSE	AAATATCCACTGTTATTATATTCAT
PFchr6-1187k_SSR19_Fwd	1187000	151		FORWARD	TAAAACATGGCCCAACATAC
PFchr6-1187k_SSR19_Rev	1187000	151		REVERSE	TTCGAAAGGGGAATAAAAA
PFchr6-1203k_SSR21_Fwd	1203000	226		FORWARD	ACGACATTGTAGAAAGTCCAA
PFchr6-1203k_SSR21_Rev	1203000	226		REVERSE	AAAGAAATAAATTGGGGGATA
PFchr6-1219k_SSR23_Fwd	1219000	130		FORWARD	ATCAGCATATCAAAATGAAGG
PFchr6-1219k_SSR23_Rev	1219000	130		REVERSE	ATTTTTCTCCTTCTTTAACCA
PFchr6-1239k_SSR25_Fwd	1239000	202		FORWARD	TTGCTTATTAAATGGGGTACA
PFchr6-1239k_SSR25_Rev	1239000	202		REVERSE	TCTCTTGCAGAATATTTATACACTT

## Sheet: PopGenStats
	Ho	Hs	Ht	Dst	Htp	Dstp	Fst	Fstp	Dest
yx3331	NA	0.1748	0.1777	0.0029	0.1806	0.0058	0.0163	0.032	0.007
yx18369	NA	0.5284	0.5287	0.0003	0.5291	0.0007	0.0007	0.0013	0.0015
yx19876	NA	0.3647	0.3624	-0.0024	0.36	-0.0047	-0.0065	-0.0131	-0.0074
yx25033	NA	0.5107	0.5274	0.0167	0.5442	0.0334	0.0317	0.0614	0.0683
yx29074	NA	0.0232	0.0232	0	0.0233	0	0.0007	0.0015	0
yx31855	NA	0.4043	0.4348	0.0306	0.4654	0.0611	0.0703	0.1314	0.1026
yx45958	NA	0.1504	0.1538	0.0034	0.1572	0.0068	0.022	0.0431	0.008
yx48660	NA	0	0	0	0	0	NaN	NaN	0
yx48812	NA	0.2995	0.3022	0.0027	0.305	0.0054	0.009	0.0179	0.0078
yx63164	NA	0.586	0.5982	0.0122	0.6104	0.0244	0.0204	0.04	0.059
yx64290	NA	0.4177	0.4136	-0.0041	0.4094	-0.0083	-0.01	-0.0202	-0.0142
yx65282	NA	0.2298	0.2392	0.0094	0.2486	0.0188	0.0392	0.0755	0.0244
yx65308	NA	0.5895	0.584	-0.0055	0.5785	-0.011	-0.0095	-0.0191	-0.0269
yx65551	NA	0.1414	0.14	-0.0014	0.1386	-0.0027	-0.0098	-0.0198	-0.0032
yx68310	NA	0.5904	0.5889	-0.0014	0.5875	-0.0029	-0.0024	-0.0049	-0.007
yx69743	NA	0.5008	0.4957	-0.0052	0.4905	-0.0104	-0.0105	-0.0212	-0.0208
yx70431	NA	0.5131	0.5166	0.0034	0.52	0.0068	0.0066	0.0132	0.014
yx74214	NA	0.7762	0.7773	0.0011	0.7785	0.0023	0.0015	0.0029	0.0101
yx74500	NA	0	0	0	0	0	NaN	NaN	0
yx74834	NA	0.0953	0.0947	-0.0006	0.0942	-0.0011	-0.006	-0.012	-0.0012
yx75156	NA	0.122	0.1222	0.0002	0.1223	0.0003	0.0013	0.0026	0.0004
yx75691	NA	0.6696	0.6723	0.0027	0.675	0.0054	0.004	0.008	0.0164
yx77297	NA	0.6087	0.6149	0.0061	0.621	0.0123	0.01	0.0198	0.0314
yx78391	NA	0.0232	0.0232	0	0.0233	0.0001	0.0014	0.0028	0.0001
yx80771	NA	0.216	0.2218	0.0058	0.2275	0.0116	0.0261	0.0508	0.0147
yx81634	NA	0.8265	0.8242	-0.0023	0.8219	-0.0047	-0.0028	-0.0057	-0.0268
yx81829	NA	0.5871	0.5863	-0.0008	0.5855	-0.0016	-0.0014	-0.0028	-0.004
yx81996	NA	0.8561	0.861	0.0049	0.8659	0.0099	0.0057	0.0114	0.0686
yx82343	NA	0.9024	0.906	0.0036	0.9096	0.0071	0.0039	0.0079	0.0732
yx83469	NA	0.6184	0.6194	0.001	0.6204	0.002	0.0016	0.0032	0.0052
yx84630	NA	0.4472	0.4576	0.0104	0.468	0.0208	0.0228	0.0445	0.0377
yx86297	NA	0.8284	0.8221	-0.0064	0.8157	-0.0127	-0.0077	-0.0156	-0.0742
yx87062	NA	0.455	0.4659	0.0109	0.4768	0.0218	0.0234	0.0457	0.04
yx87116	NA	0.7111	0.7128	0.0017	0.7145	0.0034	0.0024	0.0048	0.0118
yx88049	NA	0.8759	0.8816	0.0057	0.8873	0.0114	0.0065	0.0129	0.0919
yx88370	NA	0.1195	0.1188	-0.0007	0.1181	-0.0015	-0.0062	-0.0125	-0.0017
yx88903	NA	0.4815	0.4774	-0.0041	0.4733	-0.0083	-0.0087	-0.0175	-0.0159
yx89114	NA	0.7978	0.7993	0.0014	0.8007	0.0028	0.0018	0.0035	0.014
yx89474	NA	0.444	0.449	0.0049	0.4539	0.0099	0.011	0.0218	0.0178
yx91330	NA	0.0822	0.0823	0.0001	0.0824	0.0001	0.0008	0.0017	0.0001
yx95248	NA	0.0801	0.0796	-0.0005	0.0792	-0.001	-0.0063	-0.0126	-0.0011
yx96429	NA	0.0232	0.0232	0	0.0233	0.0001	0.0015	0.0029	0.0001
yx96486	NA	0.6159	0.6241	0.0082	0.6323	0.0164	0.0131	0.0259	0.0427
yx96966	NA	0.8044	0.8217	0.0173	0.8389	0.0345	0.021	0.0411	0.1764
yx97807	NA	0.8478	0.8612	0.0134	0.8746	0.0268	0.0156	0.0306	0.176
yx98508	NA	0.4536	0.4513	-0.0023	0.449	-0.0047	-0.0052	-0.0104	-0.0085
yx98746	NA	0.0581	0.0576	-0.0005	0.0571	-0.0009	-0.0082	-0.0165	-0.001
yx98990	NA	0.7522	0.7531	0.0009	0.7539	0.0018	0.0012	0.0024	0.0072
yx100817	NA	0.8698	0.8692	-0.0006	0.8685	-0.0013	-0.0007	-0.0015	-0.0099
yx101484	NA	0.1018	0.1008	-0.001	0.0999	-0.002	-0.0097	-0.0195	-0.0022
yx105450	NA	0.795	0.8018	0.0068	0.8086	0.0136	0.0085	0.0169	0.0665
yx106868	NA	0.3771	0.3732	-0.0039	0.3693	-0.0078	-0.0104	-0.0211	-0.0125
yx106909	NA	0.8072	0.8047	-0.0025	0.8022	-0.005	-0.0031	-0.0062	-0.0259
yx108106	NA	0.668	0.6793	0.0114	0.6907	0.0227	0.0167	0.0329	0.0684
yx112278	NA	0.6657	0.6768	0.0111	0.6879	0.0223	0.0165	0.0324	0.0666
yx112991	NA	0.599	0.599	0	0.599	0	0	0	0
yx113742	NA	0.8423	0.8402	-0.0021	0.8381	-0.0041	-0.0024	-0.0049	-0.0261
yx114709	NA	0.7144	0.7274	0.013	0.7405	0.0261	0.0179	0.0352	0.0913
yx115297	NA	0.3265	0.325	-0.0015	0.3235	-0.003	-0.0046	-0.0092	-0.0044
yx115954	NA	0.4593	0.4566	-0.0027	0.454	-0.0053	-0.0058	-0.0117	-0.0099
yx116017	NA	0.4106	0.4095	-0.0011	0.4083	-0.0023	-0.0028	-0.0056	-0.0039
yx118387	NA	0.0414	0.0412	-0.0002	0.041	-0.0004	-0.005	-0.01	-0.0004
yx119139	NA	0.286	0.2895	0.0034	0.2929	0.0069	0.0119	0.0235	0.0097
yx120041	NA	0.2668	0.2666	-0.0002	0.2664	-0.0004	-0.0007	-0.0014	-0.0005
yx120041.1	NA	0.1374	0.137	-0.0004	0.1365	-0.0009	-0.0033	-0.0066	-0.001
y120041	NA	0.2668	0.2666	-0.0002	0.2664	-0.0004	-0.0007	-0.0014	-0.0005
y120041.1	NA	0.1374	0.137	-0.0004	0.1365	-0.0009	-0.0033	-0.0066	-0.001
yx121383	NA	0.1258	0.1298	0.004	0.1338	0.0081	0.0311	0.0603	0.0092
yx124482	NA	0.6882	0.7036	0.0154	0.719	0.0308	0.0219	0.0428	0.0987
yx124760	NA	0.6578	0.6599	0.002	0.6619	0.0041	0.0031	0.0062	0.0119
yx125024	NA	0.8737	0.8782	0.0044	0.8826	0.0088	0.005	0.01	0.07
yx127207	NA	0.6267	0.6265	-0.0002	0.6263	-0.0004	-0.0003	-0.0007	-0.0011
yx127766	NA	0.6106	0.6143	0.0037	0.6181	0.0075	0.0061	0.0121	0.0192
yx128027	NA	0.2636	0.2632	-0.0004	0.2628	-0.0008	-0.0015	-0.003	-0.0011
yx128533	NA	0.6683	0.6639	-0.0044	0.6595	-0.0087	-0.0066	-0.0132	-0.0263
yx132116	NA	0.7736	0.774	0.0004	0.7744	0.0009	0.0006	0.0011	0.0039
yx133061	NA	0.6381	0.6378	-0.0004	0.6374	-0.0007	-0.0006	-0.0012	-0.002
yx134740	NA	0.1998	0.1981	-0.0017	0.1964	-0.0033	-0.0084	-0.017	-0.0042
yx136512	NA	0.8135	0.8211	0.0076	0.8286	0.0151	0.0092	0.0182	0.0811
yx136948	NA	0.0193	0.0193	0	0.0192	0	-0.001	-0.0021	0
yx137889	NA	0.125	0.1272	0.0022	0.1293	0.0043	0.0169	0.0333	0.0049
yx140892	NA	0.7169	0.7112	-0.0056	0.7056	-0.0113	-0.0079	-0.016	-0.0398
yx141331	NA	0.1076	0.1088	0.0012	0.1099	0.0023	0.0108	0.0214	0.0026
yx145894	NA	0.0173	0.0173	0	0.0172	-0.0001	-0.0015	-0.0031	-0.0001
yx146813	NA	0.5301	0.5304	0.0003	0.5307	0.0005	0.0005	0.001	0.0011
yx147638	NA	0.3542	0.3517	-0.0025	0.3492	-0.005	-0.0071	-0.0143	-0.0077
yx147836	NA	0.0572	0.0567	-0.0005	0.0561	-0.001	-0.0091	-0.0184	-0.0011
yx147891	NA	0.0237	0.0238	0	0.0238	0.0001	0.0016	0.0032	0.0001
yx149237	NA	0.0466	0.0463	-0.0003	0.0461	-0.0005	-0.0058	-0.0117	-0.0006
yx149622	NA	0.7899	0.8052	0.0153	0.8205	0.0306	0.019	0.0373	0.1459
yx149865	NA	0.0862	0.0852	-0.0009	0.0843	-0.0019	-0.011	-0.0223	-0.0021
yx150049	NA	0.0856	0.0855	-0.0001	0.0854	-0.0002	-0.001	-0.0019	-0.0002
yx150232	NA	0.7629	0.7625	-0.0004	0.762	-0.0008	-0.0006	-0.0011	-0.0035
yx150387	NA	0.3549	0.3514	-0.0036	0.3478	-0.0071	-0.0101	-0.0205	-0.011
yx152952	NA	0.0603	0.0598	-0.0005	0.0592	-0.0011	-0.0089	-0.0179	-0.0011
yx154079	NA	0.0232	0.0232	0	0.0233	0.0001	0.0015	0.0031	0.0001
yx155175	NA	0	0	0	0	0	NaN	NaN	0
yx155528	NA	0.7874	0.7846	-0.0028	0.7817	-0.0056	-0.0036	-0.0072	-0.0264
yx156368	NA	0.7293	0.7243	-0.005	0.7193	-0.0099	-0.0069	-0.0138	-0.0367
yx156834	NA	0.0969	0.097	0.0001	0.097	0.0002	0.0008	0.0016	0.0002
yx156970	NA	0.7095	0.7227	0.0133	0.736	0.0265	0.0183	0.036	0.0912
yx157322	NA	0.7833	0.7749	-0.0084	0.7665	-0.0169	-0.0109	-0.022	-0.078
yx157351	NA	0.3406	0.3373	-0.0033	0.334	-0.0067	-0.0099	-0.02	-0.0101
yx158611	NA	0.8499	0.8629	0.0131	0.876	0.0261	0.0151	0.0298	0.174
yx159508	NA	0.8693	0.8685	-0.0008	0.8676	-0.0017	-0.001	-0.0019	-0.0129
yx160879	NA	0.7654	0.7726	0.0072	0.7798	0.0144	0.0093	0.0185	0.0614
yx163585	NA	0.3856	0.3828	-0.0028	0.38	-0.0056	-0.0073	-0.0147	-0.0091
yx163702	NA	0.6319	0.6328	0.0009	0.6337	0.0017	0.0014	0.0028	0.0047
yx163719	NA	0.6889	0.7113	0.0224	0.7337	0.0448	0.0315	0.0611	0.1441
yx167086	NA	0.3685	0.3691	0.0006	0.3697	0.0013	0.0017	0.0034	0.002
yx167284	NA	0.1635	0.1645	0.001	0.1655	0.002	0.006	0.0119	0.0024
yx168708	NA	0.3958	0.4015	0.0057	0.4073	0.0115	0.0143	0.0282	0.019
yx168730	NA	0.0909	0.0911	0.0002	0.0914	0.0005	0.0025	0.0049	0.0005
yx170322	NA	0.7735	0.7831	0.0095	0.7926	0.019	0.0121	0.024	0.084
yx172283	NA	0.5682	0.576	0.0078	0.5838	0.0155	0.0135	0.0266	0.0359
yx173721	NA	0.1479	0.1465	-0.0014	0.1451	-0.0027	-0.0092	-0.0187	-0.0032
yx175560	NA	0.7293	0.7538	0.0246	0.7784	0.0491	0.0326	0.0631	0.1815
yx176140	NA	0.2808	0.279	-0.0018	0.2771	-0.0037	-0.0066	-0.0133	-0.0051
yx177396	NA	0.7523	0.7559	0.0036	0.7595	0.0072	0.0048	0.0095	0.0292
yx179224	NA	0.6914	0.6879	-0.0035	0.6845	-0.0069	-0.005	-0.0101	-0.0225
yx179959	NA	0.2057	0.2051	-0.0006	0.2046	-0.0011	-0.0028	-0.0056	-0.0014
yx180581	NA	0.6313	0.6516	0.0202	0.6718	0.0404	0.031	0.0602	0.1097
yx180812	NA	0.1142	0.1133	-0.0008	0.1125	-0.0017	-0.0074	-0.0149	-0.0019
yx180881	NA	0.8513	0.8526	0.0013	0.8539	0.0025	0.0015	0.003	0.0171
yx181117	NA	0.7716	0.7964	0.0247	0.8211	0.0494	0.031	0.0602	0.2164
yx181150	NA	0.1035	0.1031	-0.0004	0.1027	-0.0007	-0.0036	-0.0073	-0.0008
yx181613	NA	0.7745	0.7829	0.0084	0.7913	0.0169	0.0108	0.0213	0.0748
yx183324	NA	0.5429	0.5397	-0.0032	0.5365	-0.0064	-0.0059	-0.0119	-0.0139
yx185560	NA	0.7477	0.7615	0.0138	0.7753	0.0276	0.0181	0.0356	0.1093
yx185940	NA	0.7273	0.728	0.0007	0.7288	0.0015	0.001	0.002	0.0054
yx189615	NA	0.1683	0.1699	0.0016	0.1715	0.0032	0.0094	0.0187	0.0039
yx189810	NA	0.6465	0.6609	0.0144	0.6753	0.0288	0.0218	0.0427	0.0815
yx192327	NA	0.7851	0.7868	0.0017	0.7886	0.0035	0.0022	0.0044	0.0162
yx194709	NA	0.0173	0.0173	0	0.0172	-0.0001	-0.0015	-0.0031	-0.0001
yx195927	NA	0.6709	0.6647	-0.0062	0.6585	-0.0124	-0.0093	-0.0188	-0.0377
yx197863	NA	0.7119	0.7722	0.0603	0.8326	0.1207	0.0781	0.1449	0.4188
yx198334	NA	0.065	0.0646	-0.0003	0.0643	-0.0007	-0.0052	-0.0104	-0.0007
yx205318	NA	0.2371	0.236	-0.0011	0.235	-0.0021	-0.0045	-0.009	-0.0028
yx206459	NA	0.6248	0.6485	0.0237	0.6721	0.0473	0.0365	0.0704	0.1261
yx216329	NA	0.5619	0.5589	-0.0031	0.5558	-0.0061	-0.0055	-0.011	-0.0139
yx216605	NA	0.4465	0.4808	0.0343	0.5152	0.0687	0.0714	0.1333	0.1241
yx216809	NA	0.868	0.865	-0.003	0.8621	-0.006	-0.0034	-0.0069	-0.0451
yx219142	NA	0.7812	0.7901	0.0089	0.799	0.0178	0.0113	0.0223	0.0815
yx219513	NA	0.7412	0.7432	0.002	0.7452	0.004	0.0027	0.0054	0.0154
yx219900	NA	0.8244	0.8404	0.016	0.8564	0.032	0.019	0.0374	0.1823
yx220335	NA	0.1638	0.1635	-0.0003	0.1633	-0.0005	-0.0017	-0.0033	-0.0007
yx220670	NA	0.808	0.7995	-0.0085	0.7909	-0.0171	-0.0107	-0.0216	-0.0891
yx220984	NA	0.0848	0.0841	-0.0007	0.0834	-0.0013	-0.0079	-0.0158	-0.0014
yx221359	NA	0.2927	0.2963	0.0037	0.3	0.0073	0.0124	0.0244	0.0103
yx221868	NA	0.9039	0.8979	-0.006	0.8919	-0.012	-0.0067	-0.0135	-0.1253
yx222265	NA	0.1842	0.1865	0.0023	0.1888	0.0045	0.0122	0.024	0.0056
yx223260	NA	0.7521	0.7519	-0.0002	0.7518	-0.0004	-0.0002	-0.0005	-0.0014
yx223437	NA	0.8022	0.8072	0.0051	0.8123	0.0101	0.0063	0.0124	0.0511
yx227718	NA	0.62	0.6266	0.0067	0.6333	0.0133	0.0106	0.021	0.035
yx233812	NA	0.7952	0.8024	0.0072	0.8096	0.0144	0.009	0.0178	0.0705
yx235440	NA	0.8931	0.8856	-0.0075	0.878	-0.0151	-0.0085	-0.0172	-0.1412
yx236953	NA	0.751	0.7476	-0.0034	0.7442	-0.0068	-0.0046	-0.0091	-0.0273
yx237280	NA	0.7811	0.796	0.0148	0.8108	0.0297	0.0186	0.0366	0.1356
yx237459	NA	0.7663	0.7598	-0.0064	0.7534	-0.0129	-0.0085	-0.0171	-0.0551
yx237731	NA	0.6023	0.5973	-0.0049	0.5924	-0.0099	-0.0083	-0.0167	-0.0249
yx245262	NA	0.7122	0.7206	0.0084	0.7291	0.0169	0.0117	0.0232	0.0587
yx245421	NA	0.5355	0.5324	-0.0031	0.5293	-0.0062	-0.0058	-0.0117	-0.0134
yx245825	NA	0.8514	0.8525	0.0011	0.8536	0.0022	0.0013	0.0025	0.0145
yx246369	NA	0.0894	0.0887	-0.0007	0.088	-0.0015	-0.0082	-0.0166	-0.0016
yx247296	NA	0	0	0	0	0	NaN	NaN	0
yx248688	NA	0.0392	0.0396	0.0004	0.04	0.0008	0.0095	0.0188	0.0008
yx249290	NA	0.8501	0.8582	0.0081	0.8664	0.0163	0.0095	0.0188	0.1086
yx250090	NA	0.8567	0.8595	0.0028	0.8623	0.0056	0.0032	0.0064	0.0387
yx251407	NA	0.5257	0.5235	-0.0022	0.5214	-0.0043	-0.0041	-0.0083	-0.0091
yx252083	NA	0.0405	0.0401	-0.0004	0.0397	-0.0008	-0.0098	-0.0197	-0.0008
yx252568	NA	0.1683	0.1674	-0.001	0.1664	-0.0019	-0.0058	-0.0116	-0.0023
yx253931	NA	0.8502	0.8444	-0.0058	0.8386	-0.0116	-0.0069	-0.0138	-0.0773
yx254038	NA	0.8029	0.8283	0.0254	0.8536	0.0507	0.0306	0.0594	0.2573
yx254846	NA	0.2773	0.2773	-0.0001	0.2772	-0.0001	-0.0002	-0.0004	-0.0002
yx255047	NA	0.4769	0.4763	-0.0007	0.4756	-0.0013	-0.0014	-0.0028	-0.0025
yx256434	NA	0.8796	0.9014	0.0218	0.9232	0.0436	0.0242	0.0473	0.3624
yx256741	NA	0.085	0.0844	-0.0006	0.0837	-0.0013	-0.0075	-0.0151	-0.0014
yx257775	NA	0.5692	0.5637	-0.0055	0.5581	-0.011	-0.0098	-0.0198	-0.0256
yx257954	NA	0.736	0.7376	0.0015	0.7391	0.0031	0.0021	0.0042	0.0117
yx259836	NA	0.0631	0.0628	-0.0003	0.0626	-0.0006	-0.0045	-0.009	-0.0006
yx260323	NA	0	0	0	0	0	NaN	NaN	0
yx261517	NA	0.8912	0.9109	0.0197	0.9306	0.0394	0.0216	0.0424	0.3624
yx261999	NA	0.5818	0.591	0.0092	0.6002	0.0185	0.0156	0.0307	0.0441
yx262498	NA	0.0209	0.0208	0	0.0208	0	-0.0006	-0.0012	0
yx262671	NA	0.6372	0.672	0.0348	0.7068	0.0695	0.0517	0.0984	0.1917
yx265587	NA	0.8687	0.8683	-0.0004	0.8679	-0.0009	-0.0005	-0.001	-0.0068
yx265949	NA	0.139	0.1383	-0.0007	0.1375	-0.0015	-0.0053	-0.0106	-0.0017
yx266994	NA	0.8103	0.811	0.0007	0.8117	0.0013	0.0008	0.0016	0.0069
yx267980	NA	0.5119	0.5262	0.0143	0.5405	0.0286	0.0272	0.053	0.0587
yx268096	NA	0.0232	0.0232	0	0.0233	0.0001	0.0015	0.0031	0.0001
yx268135	NA	0.2793	0.2772	-0.0021	0.2751	-0.0041	-0.0074	-0.015	-0.0057
yx270162	NA	0.5829	0.5787	-0.0042	0.5745	-0.0084	-0.0073	-0.0147	-0.0202
yx271712	NA	0.5965	0.5967	0.0002	0.5969	0.0004	0.0003	0.0007	0.001
yx278337	NA	0.5063	0.5019	-0.0044	0.4976	-0.0087	-0.0087	-0.0175	-0.0177
yx278553	NA	0.4831	0.5039	0.0208	0.5248	0.0416	0.0413	0.0794	0.0806
yx279265	NA	0.6337	0.6321	-0.0016	0.6304	-0.0033	-0.0026	-0.0052	-0.0089
yx280844	NA	0.5378	0.5337	-0.0041	0.5296	-0.0082	-0.0077	-0.0155	-0.0178
y280844	NA	0.5378	0.5337	-0.0041	0.5296	-0.0082	-0.0077	-0.0155	-0.0178
yx282601	NA	0.0899	0.0899	-0.0001	0.0898	-0.0001	-0.0007	-0.0013	-0.0001
yx284512	NA	0.6626	0.6559	-0.0066	0.6493	-0.0133	-0.0101	-0.0204	-0.0393
yx286364	NA	0.1143	0.1181	0.0038	0.122	0.0076	0.0322	0.0625	0.0086
yx287311	NA	0.6291	0.6401	0.011	0.6511	0.0221	0.0173	0.0339	0.0596
yx287666	NA	0.6743	0.684	0.0097	0.6937	0.0194	0.0142	0.028	0.0597
yx287780	NA	0.488	0.5007	0.0127	0.5134	0.0254	0.0253	0.0494	0.0495
yx289407	NA	0.5789	0.5865	0.0077	0.5942	0.0154	0.0131	0.0259	0.0365
yx289602	NA	0.4311	0.4336	0.0024	0.436	0.0049	0.0056	0.0112	0.0086
yx291133	NA	0.0433	0.0428	-0.0005	0.0423	-0.0009	-0.0108	-0.0219	-0.001
yx291694	NA	0.0232	0.0232	0	0.0233	0	0.0006	0.0012	0
yx297639	NA	0.8941	0.9068	0.0126	0.9194	0.0253	0.0139	0.0275	0.2388
yx298061	NA	0.5744	0.5921	0.0177	0.6098	0.0354	0.0299	0.058	0.0832
yx299577	NA	0.8808	0.8745	-0.0063	0.8683	-0.0126	-0.0072	-0.0145	-0.1055
yx301225	NA	0.0654	0.065	-0.0004	0.0647	-0.0007	-0.0055	-0.011	-0.0008
yx301802	NA	0.8754	0.8813	0.006	0.8873	0.012	0.0068	0.0135	0.0959
yx301845	NA	0.2835	0.2843	0.0008	0.2851	0.0016	0.0028	0.0057	0.0023
yx303330	NA	0.0709	0.0704	-0.0005	0.0698	-0.001	-0.0073	-0.0148	-0.0011
yx303743	NA	0.5963	0.5989	0.0026	0.6014	0.0051	0.0043	0.0085	0.0127
yx304013	NA	0.2435	0.2421	-0.0015	0.2406	-0.0029	-0.006	-0.0122	-0.0039
yx304158	NA	0.0189	0.0189	0	0.0189	0	-0.0011	-0.0022	0
yx304903	NA	0.8517	0.8614	0.0097	0.8711	0.0194	0.0113	0.0223	0.1307
yx306811	NA	0.0851	0.0844	-0.0007	0.0837	-0.0014	-0.0083	-0.0168	-0.0015
yx307009	NA	0.5507	0.5486	-0.0021	0.5465	-0.0042	-0.0038	-0.0077	-0.0094
yx307491	NA	0.3044	0.3031	-0.0013	0.3019	-0.0026	-0.0042	-0.0085	-0.0037
yx307655	NA	0.8097	0.8052	-0.0046	0.8006	-0.0091	-0.0057	-0.0114	-0.0479
yx308309	NA	0.8667	0.8794	0.0128	0.8922	0.0256	0.0145	0.0286	0.1917
yx309288	NA	0.8595	0.8553	-0.0043	0.851	-0.0085	-0.005	-0.01	-0.0606
yx311248	NA	0.4405	0.4364	-0.0042	0.4322	-0.0084	-0.0096	-0.0194	-0.015
yx311751	NA	0.0796	0.0795	-0.0001	0.0794	-0.0002	-0.001	-0.002	-0.0002
yx312072	NA	0.6448	0.648	0.0032	0.6512	0.0064	0.0049	0.0098	0.0179
yx313412	NA	0.6328	0.6669	0.0342	0.7011	0.0683	0.0512	0.0974	0.186
yx314311	NA	0.8994	0.8972	-0.0022	0.8951	-0.0043	-0.0024	-0.0048	-0.0427
yx316914	NA	0.1108	0.1099	-0.0009	0.1091	-0.0017	-0.0079	-0.0159	-0.002
yx317041	NA	0.478	0.4731	-0.0049	0.4682	-0.0098	-0.0104	-0.021	-0.0188
yx318040	NA	0.3587	0.3557	-0.003	0.3526	-0.0061	-0.0086	-0.0172	-0.0095
yx319317	NA	0.5881	0.5877	-0.0005	0.5872	-0.001	-0.0008	-0.0017	-0.0024
yx319375	NA	0.354	0.3553	0.0013	0.3566	0.0026	0.0036	0.0073	0.004
yx319905	NA	0.8254	0.8473	0.0219	0.8692	0.0437	0.0258	0.0503	0.2505
yx321878	NA	0.4827	0.4781	-0.0046	0.4735	-0.0092	-0.0096	-0.0194	-0.0177
yx322256	NA	0.7261	0.7314	0.0053	0.7367	0.0106	0.0072	0.0144	0.0387
yx325353	NA	0.1614	0.1621	0.0007	0.1628	0.0014	0.0043	0.0085	0.0016
yx326666	NA	0	0	0	0	0	NaN	NaN	0
yx326699	NA	0.1672	0.171	0.0038	0.1748	0.0076	0.0223	0.0437	0.0092
yx328271	NA	0.1404	0.1398	-0.0006	0.1392	-0.0012	-0.0044	-0.0088	-0.0014
yx329024	NA	0.6225	0.6464	0.0239	0.6703	0.0477	0.0369	0.0712	0.1264
yx334951	NA	0.517	0.5386	0.0216	0.5602	0.0432	0.0401	0.0771	0.0894
yx335056	NA	0.7474	0.7504	0.0031	0.7535	0.0061	0.0041	0.0081	0.0243
yx335675	NA	0.4307	0.4359	0.0053	0.4412	0.0105	0.0121	0.0238	0.0185
yx336478	NA	0.5614	0.5676	0.0062	0.5738	0.0124	0.0109	0.0216	0.0283
yx336663	NA	0.8915	0.9089	0.0174	0.9263	0.0347	0.0191	0.0375	0.3203
yx337167	NA	0.834	0.843	0.009	0.8519	0.018	0.0107	0.0211	0.1082
yx337447	NA	0.345	0.3414	-0.0035	0.3379	-0.0071	-0.0103	-0.0209	-0.0108
yx338558	NA	0.399	0.4174	0.0184	0.4358	0.0369	0.0442	0.0846	0.0613
yx339691	NA	0.0176	0.0176	0	0.0175	-0.0001	-0.0015	-0.0029	-0.0001
yx341801	NA	0.2501	0.2487	-0.0014	0.2473	-0.0028	-0.0057	-0.0114	-0.0038
yx346293	NA	0.1424	0.1414	-0.001	0.1404	-0.002	-0.007	-0.0141	-0.0023
yx352849	NA	0.8727	0.8739	0.0011	0.875	0.0023	0.0013	0.0026	0.0179
yx354018	NA	0.1849	0.19	0.0051	0.1951	0.0102	0.0269	0.0524	0.0125
yx355658	NA	0.4532	0.4605	0.0073	0.4677	0.0145	0.0158	0.0311	0.0266
yx359961	NA	0.5127	0.5079	-0.0047	0.5032	-0.0095	-0.0093	-0.0188	-0.0194
yx361850	NA	0.7918	0.783	-0.0088	0.7742	-0.0177	-0.0113	-0.0228	-0.0848
yx364526	NA	0.4299	0.4431	0.0131	0.4562	0.0263	0.0296	0.0576	0.0461
yx364727	NA	0.6029	0.6028	-0.0001	0.6027	-0.0003	-0.0002	-0.0004	-0.0007
yx365196	NA	0.3784	0.3808	0.0025	0.3833	0.0049	0.0065	0.0129	0.008
yx366829	NA	0.486	0.5037	0.0177	0.5214	0.0354	0.0352	0.068	0.069
yx368766	NA	0.1853	0.1848	-0.0004	0.1844	-0.0009	-0.0023	-0.0047	-0.0011
yx373313	NA	0.4996	0.4962	-0.0034	0.4928	-0.0068	-0.0069	-0.0138	-0.0136
yx374755	NA	0.3292	0.3456	0.0164	0.362	0.0328	0.0474	0.0905	0.0489
yx378434	NA	0.7121	0.7568	0.0448	0.8016	0.0895	0.0591	0.1117	0.3109
yx379733	NA	0.5989	0.6072	0.0083	0.6155	0.0166	0.0137	0.0269	0.0414
yx381660	NA	0.7823	0.7851	0.0029	0.788	0.0057	0.0037	0.0073	0.0264
yx384940	NA	0.1183	0.1173	-0.001	0.1163	-0.002	-0.0084	-0.017	-0.0022
yx387238	NA	0.3824	0.3814	-0.0009	0.3805	-0.0018	-0.0024	-0.0048	-0.003
yx389122	NA	0.0804	0.0833	0.0029	0.0862	0.0058	0.0348	0.0673	0.0063
yx389233	NA	0.7061	0.7016	-0.0045	0.6971	-0.009	-0.0064	-0.0129	-0.0305
yx389403	NA	0.7772	0.7894	0.0122	0.8016	0.0243	0.0154	0.0304	0.1093
yx390765	NA	0.8683	0.8697	0.0014	0.8711	0.0027	0.0016	0.0031	0.0206
yx391375	NA	0.7154	0.7213	0.0059	0.7273	0.0119	0.0082	0.0163	0.0418
yx392765	NA	0.9	0.8979	-0.0021	0.8958	-0.0042	-0.0023	-0.0046	-0.0416
yx396465	NA	0.0642	0.0639	-0.0003	0.0636	-0.0006	-0.0043	-0.0087	-0.0006
yx398865	NA	0.5602	0.557	-0.0032	0.5537	-0.0064	-0.0058	-0.0116	-0.0146
yx399105	NA	0.1425	0.141	-0.0015	0.1395	-0.0029	-0.0104	-0.021	-0.0034
yx401803	NA	0.5257	0.5488	0.0231	0.5719	0.0462	0.0421	0.0808	0.0975
yx402638	NA	0.8365	0.8349	-0.0016	0.8333	-0.0032	-0.0019	-0.0038	-0.0195
y402638	NA	0.8365	0.8349	-0.0016	0.8333	-0.0032	-0.0019	-0.0038	-0.0195
yx403960	NA	0.8183	0.8262	0.0079	0.834	0.0157	0.0095	0.0189	0.0866
yx407754	NA	0.5105	0.515	0.0046	0.5196	0.0091	0.0089	0.0176	0.0187
yx411352	NA	0.8625	0.8587	-0.0038	0.8549	-0.0076	-0.0044	-0.0089	-0.0554
yx412062	NA	0.0442	0.0437	-0.0005	0.0432	-0.001	-0.011	-0.0223	-0.001
yx415788	NA	0.4784	0.4773	-0.0011	0.4762	-0.0022	-0.0023	-0.0046	-0.0042
yx419515	NA	0.7989	0.8283	0.0295	0.8578	0.0589	0.0356	0.0687	0.2929
y419515	NA	0.7989	0.8283	0.0295	0.8578	0.0589	0.0356	0.0687	0.2929
yx420054	NA	0.8481	0.8476	-0.0004	0.8472	-0.0009	-0.0005	-0.0011	-0.0059
yx421333	NA	0.4154	0.4192	0.0038	0.4229	0.0076	0.009	0.0179	0.0129
yx423040	NA	0.2557	0.2531	-0.0026	0.2504	-0.0052	-0.0103	-0.0209	-0.007
yx423283	NA	0.1996	0.2036	0.0039	0.2075	0.0079	0.0193	0.0379	0.0098
yx425566	NA	0.8079	0.8327	0.0248	0.8575	0.0496	0.0298	0.0578	0.2581
yx426703	NA	0.041	0.0408	-0.0002	0.0406	-0.0004	-0.0048	-0.0096	-0.0004
yx426724	NA	0.8244	0.8308	0.0064	0.8372	0.0128	0.0077	0.0153	0.0728
yx429467	NA	0.0835	0.0847	0.0011	0.0858	0.0023	0.0134	0.0265	0.0025
yx430848	NA	0.1948	0.196	0.0011	0.1971	0.0022	0.0057	0.0113	0.0028
yx432205	NA	0.4799	0.475	-0.0049	0.4701	-0.0097	-0.0102	-0.0207	-0.0187
yx432498	NA	0.7525	0.7601	0.0077	0.7678	0.0153	0.0101	0.02	0.062
yx436234	NA	0.1507	0.149	-0.0017	0.1473	-0.0034	-0.0114	-0.023	-0.004
yx436265	NA	0.8977	0.8919	-0.0058	0.8861	-0.0116	-0.0065	-0.0131	-0.1134
yx437025	NA	0.1048	0.1042	-0.0007	0.1035	-0.0013	-0.0063	-0.0127	-0.0015
yx437416	NA	0.8554	0.8646	0.0092	0.8739	0.0185	0.0107	0.0212	0.1279
yx441348	NA	0.4413	0.4385	-0.0028	0.4357	-0.0056	-0.0064	-0.0129	-0.01
yx441971	NA	0.1554	0.1561	0.0007	0.1568	0.0014	0.0044	0.0088	0.0016
yx442779	NA	0.8716	0.8731	0.0015	0.8746	0.003	0.0017	0.0034	0.0232
yx444613	NA	0.4762	0.4844	0.0082	0.4926	0.0165	0.017	0.0334	0.0314
yx446433	NA	0.4906	0.5146	0.024	0.5387	0.0481	0.0467	0.0893	0.0944
yx447550	NA	0.0429	0.0424	-0.0005	0.042	-0.0009	-0.0107	-0.0216	-0.0009
yx447968	NA	0.8807	0.8873	0.0067	0.894	0.0134	0.0075	0.0149	0.1119
yx449234	NA	0.8582	0.8578	-0.0004	0.8575	-0.0007	-0.0004	-0.0008	-0.005
yx451220	NA	0.0204	0.0204	0	0.0204	0	-0.001	-0.002	0
yx451382	NA	0.7287	0.7319	0.0032	0.7351	0.0064	0.0044	0.0087	0.0236
yx457523	NA	0.6462	0.6418	-0.0045	0.6373	-0.0089	-0.007	-0.014	-0.0253
yx460268	NA	0.1724	0.174	0.0016	0.1756	0.0032	0.0093	0.0184	0.0039
yx460612	NA	0.6431	0.6459	0.0028	0.6486	0.0055	0.0043	0.0085	0.0155
yx460696	NA	0.7785	0.7783	-0.0002	0.7781	-0.0004	-0.0002	-0.0005	-0.0016
yx461640	NA	0.6147	0.6105	-0.0043	0.6062	-0.0086	-0.007	-0.0141	-0.0222
yx461897	NA	0.6431	0.6368	-0.0063	0.6305	-0.0126	-0.0099	-0.0199	-0.0352
yx463738	NA	0.0193	0.0193	0	0.0192	0	-0.001	-0.0021	0
yx466139	NA	0.8171	0.8138	-0.0034	0.8104	-0.0067	-0.0041	-0.0083	-0.0368
yx466902	NA	0.7748	0.7654	-0.0094	0.7561	-0.0187	-0.0122	-0.0248	-0.0832
yx467101	NA	0.1847	0.1847	0	0.1848	0	0.0001	0.0002	0
yx471283	NA	0.1756	0.1735	-0.0021	0.1714	-0.0041	-0.0119	-0.0241	-0.005
yx471529	NA	0.5626	0.5568	-0.0058	0.551	-0.0115	-0.0104	-0.021	-0.0264
yx471664	NA	0.6085	0.6175	0.009	0.6265	0.018	0.0146	0.0288	0.046
yx474888	NA	0.762	0.7625	0.0005	0.763	0.001	0.0007	0.0014	0.0043
yx480563	NA	0.3932	0.4133	0.0201	0.4333	0.0401	0.0485	0.0925	0.0661
yx482208	NA	0.0182	0.0182	0	0.0182	0	-0.0013	-0.0026	0
yx484097	NA	0.2268	0.2265	-0.0003	0.2262	-0.0006	-0.0012	-0.0025	-0.0007
yx484965	NA	0.3765	0.373	-0.0035	0.3695	-0.0071	-0.0095	-0.0191	-0.0113
yx487185	NA	0.871	0.8684	-0.0026	0.8657	-0.0053	-0.003	-0.0061	-0.041
yx487243	NA	0.644	0.6488	0.0048	0.6535	0.0096	0.0074	0.0146	0.0268
yx487752	NA	0.9056	0.9067	0.0012	0.9079	0.0023	0.0013	0.0026	0.0247
yx489056	NA	0.8513	0.8525	0.0013	0.8538	0.0026	0.0015	0.003	0.0175
yx489882	NA	0.3753	0.3737	-0.0016	0.3721	-0.0032	-0.0042	-0.0085	-0.0051
yx490629	NA	0.6228	0.6273	0.0045	0.6318	0.009	0.0072	0.0143	0.0239
yx490735	NA	0.0896	0.0892	-0.0003	0.0889	-0.0007	-0.0039	-0.0079	-0.0008
yx492758	NA	0.1108	0.1099	-0.0009	0.1091	-0.0017	-0.0079	-0.0159	-0.002
yx497159	NA	0.1464	0.1473	0.0009	0.1483	0.0018	0.0062	0.0123	0.0021
yx497726	NA	0.3178	0.3208	0.0031	0.3239	0.0061	0.0095	0.0189	0.009
yx498593	NA	0.5091	0.5064	-0.0027	0.5037	-0.0054	-0.0053	-0.0106	-0.0109
yx502147	NA	0.4553	0.4519	-0.0033	0.4486	-0.0067	-0.0074	-0.0149	-0.0123
yx506806	NA	0.8048	0.8001	-0.0046	0.7955	-0.0093	-0.0058	-0.0117	-0.0476
yx506976	NA	0.8715	0.876	0.0044	0.8804	0.0089	0.0051	0.0101	0.0691
yx507305	NA	0.7015	0.6964	-0.0051	0.6912	-0.0103	-0.0074	-0.0148	-0.0344
yx507426	NA	0.1884	0.1918	0.0034	0.1951	0.0067	0.0175	0.0345	0.0083
yx508149	NA	0.8658	0.867	0.0012	0.8681	0.0023	0.0014	0.0027	0.0175
yx511175	NA	0.5406	0.5358	-0.0048	0.5309	-0.0097	-0.009	-0.0182	-0.0211
yx511278	NA	0.3454	0.3469	0.0015	0.3484	0.003	0.0044	0.0087	0.0047
yx512069	NA	0.4412	0.4415	0.0003	0.4419	0.0007	0.0008	0.0015	0.0012
yx512937	NA	0.8695	0.8782	0.0086	0.8868	0.0173	0.0098	0.0195	0.1325
yx514102	NA	0.7493	0.7479	-0.0014	0.7465	-0.0028	-0.0019	-0.0038	-0.0112
yx514476	NA	0.2852	0.3083	0.0232	0.3315	0.0464	0.0752	0.1399	0.0649
yx514662	NA	0.3241	0.3217	-0.0024	0.3193	-0.0049	-0.0076	-0.0152	-0.0072
yx514692	NA	0.7774	0.8026	0.0253	0.8279	0.0506	0.0315	0.0611	0.2271
yx519867	NA	0.5193	0.5157	-0.0036	0.5121	-0.0072	-0.007	-0.0141	-0.015
yx523576	NA	0.5534	0.5597	0.0063	0.566	0.0126	0.0113	0.0223	0.0282
yx525135	NA	0.7851	0.7789	-0.0062	0.7727	-0.0125	-0.008	-0.0161	-0.058
yx527258	NA	0.1104	0.114	0.0036	0.1176	0.0072	0.0316	0.0613	0.0081
yx529976	NA	0.3277	0.325	-0.0026	0.3224	-0.0052	-0.008	-0.0162	-0.0078
yx530415	NA	0.8372	0.8371	0	0.8371	-0.0001	0	-0.0001	-0.0005
yx530498	NA	0.17	0.1687	-0.0013	0.1673	-0.0027	-0.0079	-0.0159	-0.0032
yx531067	NA	0.2517	0.253	0.0013	0.2543	0.0026	0.0052	0.0104	0.0035
yx531082	NA	0.4094	0.4069	-0.0026	0.4043	-0.0051	-0.0063	-0.0127	-0.0087
yx533611	NA	0.2565	0.2572	0.0007	0.2578	0.0013	0.0025	0.005	0.0018
yx534009	NA	0	0	0	0	0	NaN	NaN	0
yx534548	NA	0.6336	0.6336	0	0.6336	0	0	0	0
yx535276	NA	0.4501	0.4474	-0.0027	0.4447	-0.0053	-0.006	-0.012	-0.0097
yx535478	NA	0.4432	0.441	-0.0022	0.4388	-0.0044	-0.005	-0.0101	-0.008
yx536412	NA	0.02	0.02	0	0.02	0	-0.001	-0.0019	0
yx536633	NA	0.481	0.4791	-0.0019	0.4772	-0.0038	-0.004	-0.008	-0.0073
yx536940	NA	0.0767	0.0778	0.0011	0.0789	0.0022	0.0142	0.028	0.0024
yx537521	NA	0.4937	0.4937	0	0.4937	0	0	-0.0001	-0.0001
yx537598	NA	0.366	0.3629	-0.0031	0.3597	-0.0063	-0.0087	-0.0175	-0.0099
yx543959	NA	0.5787	0.5769	-0.0018	0.575	-0.0037	-0.0032	-0.0064	-0.0087
yx544304	NA	0.4269	0.4277	0.0008	0.4286	0.0017	0.0019	0.0039	0.0029
yx544881	NA	0.8725	0.8714	-0.0011	0.8703	-0.0023	-0.0013	-0.0026	-0.0177
yx545929	NA	0.6887	0.7041	0.0154	0.7195	0.0308	0.0218	0.0428	0.0988
yx546517	NA	0.0189	0.0189	0	0.0189	0	-0.0011	-0.0022	0
yx547235	NA	0.0838	0.0844	0.0005	0.0849	0.001	0.006	0.012	0.0011
yx547805	NA	0.7296	0.7345	0.0049	0.7394	0.0098	0.0067	0.0133	0.0364
yx547985	NA	0.8537	0.8494	-0.0043	0.8452	-0.0085	-0.005	-0.0101	-0.0582
yx552750	NA	0.8687	0.864	-0.0047	0.8594	-0.0093	-0.0054	-0.0109	-0.0711
yx553132	NA	0.8786	0.8803	0.0017	0.8819	0.0034	0.0019	0.0038	0.0277
yx554130	NA	0.0457	0.0451	-0.0005	0.0446	-0.001	-0.0114	-0.0231	-0.0011
yx554946	NA	0.6894	0.6868	-0.0026	0.6842	-0.0052	-0.0038	-0.0076	-0.0168
yx555094	NA	0.154	0.1524	-0.0016	0.1508	-0.0032	-0.0104	-0.021	-0.0038
yx559057	NA	0.8745	0.8842	0.0096	0.8938	0.0192	0.0109	0.0215	0.1533
yx561959	NA	0.5205	0.5142	-0.0063	0.5079	-0.0126	-0.0123	-0.0249	-0.0264
yx562507	NA	0.8092	0.8022	-0.007	0.7952	-0.0141	-0.0088	-0.0177	-0.0737
yx564990	NA	0.8467	0.8434	-0.0034	0.84	-0.0068	-0.004	-0.0081	-0.0441
yx565405	NA	0.7725	0.7852	0.0126	0.7978	0.0253	0.0161	0.0317	0.1111
yx565538	NA	0.4984	0.5051	0.0066	0.5117	0.0133	0.0131	0.0259	0.0265
yx566073	NA	0.2591	0.2587	-0.0003	0.2584	-0.0007	-0.0013	-0.0026	-0.0009
yx571287	NA	0.1761	0.1755	-0.0006	0.1749	-0.0012	-0.0034	-0.0068	-0.0014
yx571671	NA	0.1387	0.1379	-0.0008	0.1371	-0.0016	-0.0058	-0.0116	-0.0019
yx579039	NA	0.8999	0.9008	0.0009	0.9017	0.0017	0.001	0.0019	0.0174
yx579110	NA	0.4829	0.4772	-0.0056	0.4716	-0.0112	-0.0118	-0.0238	-0.0217
yx582740	NA	0.5804	0.5812	0.0008	0.582	0.0016	0.0014	0.0028	0.0039
yx586262	NA	0.8566	0.8519	-0.0047	0.8471	-0.0095	-0.0056	-0.0112	-0.066
yx588985	NA	0.224	0.2232	-0.0008	0.2225	-0.0016	-0.0035	-0.0071	-0.002
yx589242	NA	0.8044	0.8078	0.0034	0.8112	0.0068	0.0042	0.0084	0.0348
yx591253	NA	0.5297	0.5249	-0.0048	0.52	-0.0097	-0.0092	-0.0186	-0.0206
yx593399	NA	0.6941	0.6998	0.0057	0.7056	0.0115	0.0082	0.0163	0.0375
yx597152	NA	0.7099	0.7129	0.003	0.7159	0.006	0.0042	0.0084	0.0207
yx597907	NA	0.1738	0.1748	0.0009	0.1757	0.0019	0.0053	0.0106	0.0022
yx599361	NA	0.4954	0.4942	-0.0012	0.493	-0.0024	-0.0024	-0.0049	-0.0048
yx601347	NA	0.0218	0.0217	0	0.0217	0	-0.0004	-0.0008	0
yx601663	NA	0.806	0.8042	-0.0018	0.8024	-0.0035	-0.0022	-0.0044	-0.0182
yx601955	NA	0.7292	0.7265	-0.0027	0.7238	-0.0054	-0.0037	-0.0075	-0.02
yx602368	NA	0.3391	0.3404	0.0013	0.3417	0.0026	0.0038	0.0075	0.0039
yx603844	NA	0.8709	0.8705	-0.0004	0.8701	-0.0009	-0.0005	-0.001	-0.0067
yx604208	NA	0.1839	0.1824	-0.0015	0.1808	-0.0031	-0.0084	-0.017	-0.0038
yx604378	NA	0.7096	0.7072	-0.0024	0.7049	-0.0047	-0.0033	-0.0067	-0.0162
yx605676	NA	0.7887	0.7872	-0.0015	0.7857	-0.003	-0.0019	-0.0038	-0.0143
yx606622	NA	0.7896	0.788	-0.0016	0.7864	-0.0032	-0.002	-0.0041	-0.0152
yx607558	NA	0.1945	0.1951	0.0006	0.1957	0.0012	0.0032	0.0063	0.0015
yx608050	NA	0.6163	0.6191	0.0028	0.6218	0.0055	0.0045	0.0089	0.0144
yx608415	NA	0.3686	0.3713	0.0027	0.3741	0.0055	0.0074	0.0147	0.0087
yx611151	NA	0.0453	0.0459	0.0006	0.0465	0.0012	0.0133	0.0262	0.0013
yx613077	NA	0.4268	0.427	0.0002	0.4272	0.0003	0.0004	0.0008	0.0006
yx613173	NA	0.5739	0.5712	-0.0027	0.5686	-0.0054	-0.0047	-0.0095	-0.0127
yx614257	NA	0.9132	0.9189	0.0056	0.9245	0.0113	0.0061	0.0122	0.1301
yx614658	NA	0.4862	0.4811	-0.0051	0.4761	-0.0101	-0.0105	-0.0213	-0.0197
yx622158	NA	0.1331	0.1316	-0.0015	0.1301	-0.0031	-0.0116	-0.0235	-0.0035
yx622974	NA	0.6692	0.6756	0.0064	0.682	0.0128	0.0095	0.0187	0.0386
yx624499	NA	0.2232	0.2238	0.0006	0.2244	0.0012	0.0027	0.0053	0.0015
yx624649	NA	0.49	0.491	0.001	0.492	0.002	0.0021	0.0041	0.004
yx631260	NA	0.0416	0.0414	-0.0002	0.0412	-0.0004	-0.0049	-0.0099	-0.0004
yx631446	NA	0.6226	0.6202	-0.0023	0.6179	-0.0047	-0.0038	-0.0076	-0.0124
yx631965	NA	0.1696	0.1721	0.0025	0.1746	0.005	0.0146	0.0287	0.006
yx636385	NA	0.9356	0.9431	0.0075	0.9505	0.0149	0.0079	0.0157	0.2314
yx639995	NA	0.6554	0.6604	0.005	0.6654	0.01	0.0076	0.015	0.029
yx640186	NA	0.3827	0.3802	-0.0025	0.3777	-0.0049	-0.0065	-0.0131	-0.008
yx640574	NA	0.7423	0.7381	-0.0042	0.7339	-0.0084	-0.0057	-0.0115	-0.0327
yx641377	NA	0.3521	0.3512	-0.0009	0.3503	-0.0018	-0.0026	-0.0052	-0.0028
yx641399	NA	0.335	0.355	0.02	0.375	0.04	0.0563	0.1066	0.0601
yx641930	NA	0.8442	0.8424	-0.0018	0.8406	-0.0036	-0.0021	-0.0042	-0.0229
yx643313	NA	0.5869	0.5995	0.0126	0.6121	0.0252	0.021	0.0412	0.061
yx646193	NA	0.067	0.0668	-0.0002	0.0667	-0.0003	-0.0024	-0.0048	-0.0003
yx646701	NA	0.0655	0.0651	-0.0004	0.0648	-0.0008	-0.0059	-0.0118	-0.0008
yx646733	NA	0.6305	0.6353	0.0047	0.64	0.0095	0.0074	0.0148	0.0256
yx654955	NA	0.6248	0.622	-0.0029	0.6191	-0.0057	-0.0046	-0.0092	-0.0152
yx655269	NA	0.5846	0.5794	-0.0052	0.5741	-0.0105	-0.009	-0.0182	-0.0252
yx655487	NA	0	0	0	0	0	NaN	NaN	0
yx656570	NA	0.6011	0.6094	0.0083	0.6178	0.0167	0.0137	0.027	0.0419
yx656856	NA	0.7957	0.7947	-0.0011	0.7936	-0.0022	-0.0014	-0.0027	-0.0106
yx658332	NA	0.6937	0.7231	0.0294	0.7525	0.0588	0.0406	0.0781	0.1919
yx667201	NA	0.76	0.7811	0.0211	0.8022	0.0422	0.027	0.0526	0.1759
yx667900	NA	0.2581	0.2607	0.0026	0.2633	0.0052	0.01	0.0198	0.007
yx668760	NA	0.1585	0.1587	0.0002	0.1589	0.0004	0.0012	0.0024	0.0004
yx669373	NA	0.7126	0.706	-0.0066	0.6994	-0.0132	-0.0093	-0.0189	-0.0459
yx669525	NA	0.3059	0.307	0.0011	0.3081	0.0023	0.0037	0.0073	0.0033
yx671518	NA	0.0232	0.0232	0	0.0233	0	0.0009	0.0019	0
yx671737	NA	0.7198	0.7211	0.0013	0.7224	0.0026	0.0018	0.0036	0.0094
yx672020	NA	0.1611	0.1636	0.0026	0.1662	0.0051	0.0156	0.0308	0.0061
yx672330	NA	0.3607	0.3571	-0.0036	0.3535	-0.0072	-0.0101	-0.0204	-0.0113
yx677579	NA	0.0576	0.0588	0.0012	0.06	0.0024	0.02	0.0392	0.0025
yx677599	NA	0.7097	0.7452	0.0355	0.7806	0.0709	0.0476	0.0909	0.2444
yx683463	NA	0.5571	0.551	-0.006	0.545	-0.0121	-0.011	-0.0222	-0.0273
yx683515	NA	0.4351	0.4374	0.0022	0.4396	0.0044	0.005	0.01	0.0078
yx683763	NA	0.6553	0.6484	-0.0069	0.6416	-0.0137	-0.0106	-0.0214	-0.0398
yx684065	NA	0.6681	0.6681	0	0.6681	0	0	0	0
yx685268	NA	0.4876	0.487	-0.0006	0.4863	-0.0012	-0.0013	-0.0026	-0.0024
yx687642	NA	0.5636	0.5633	-0.0003	0.5631	-0.0005	-0.0004	-0.0009	-0.0012
yx687684	NA	0.6866	0.7308	0.0442	0.775	0.0884	0.0605	0.114	0.282
yx687729	NA	0.2643	0.2764	0.0121	0.2885	0.0242	0.0437	0.0838	0.0328
yx689776	NA	0.0664	0.0665	0.0001	0.0667	0.0003	0.002	0.0039	0.0003
yx691517	NA	0.1299	0.1291	-0.0008	0.1283	-0.0017	-0.0065	-0.013	-0.0019
yx695583	NA	0.5068	0.5104	0.0036	0.514	0.0071	0.007	0.0139	0.0145
yx695673	NA	0.0836	0.0853	0.0017	0.087	0.0033	0.0194	0.0381	0.0036
yx695806	NA	0.0775	0.0775	0	0.0775	0	0.0002	0.0004	0
yx698131	NA	0.8535	0.8451	-0.0085	0.8366	-0.0169	-0.01	-0.0202	-0.1155
yx703959	NA	0.6125	0.6128	0.0003	0.6132	0.0007	0.0006	0.0011	0.0017
yx706767	NA	0.8795	0.8785	-0.001	0.8776	-0.0019	-0.0011	-0.0022	-0.0161
yx708680	NA	0.8895	0.8913	0.0018	0.8931	0.0037	0.0021	0.0041	0.0334
yx708790	NA	0.5619	0.5657	0.0038	0.5695	0.0076	0.0067	0.0133	0.0173
yx709224	NA	0.9049	0.9051	0.0003	0.9054	0.0005	0.0003	0.0006	0.0055
yx709475	NA	0.8897	0.8927	0.003	0.8958	0.0061	0.0034	0.0068	0.055
yx712840	NA	0.7109	0.7198	0.0089	0.7287	0.0178	0.0124	0.0245	0.0617
yx713054	NA	0.5555	0.5568	0.0013	0.5581	0.0027	0.0024	0.0047	0.006
yx714088	NA	0.4453	0.4522	0.0069	0.4591	0.0137	0.0152	0.0299	0.0248
yx714382	NA	0.5898	0.5915	0.0018	0.5933	0.0035	0.003	0.0059	0.0086
yx714765	NA	0.4885	0.4855	-0.0029	0.4826	-0.0059	-0.0061	-0.0122	-0.0115
yx716520	NA	0.8757	0.8732	-0.0025	0.8707	-0.005	-0.0029	-0.0057	-0.0402
yx716690	NA	0.069	0.0702	0.0012	0.0714	0.0024	0.0174	0.0342	0.0026
yx717175	NA	0.6569	0.6709	0.0139	0.6848	0.0279	0.0208	0.0407	0.0812
yx719138	NA	0.521	0.5275	0.0064	0.5339	0.0129	0.0122	0.0241	0.0269
yx719304	NA	0.6813	0.6821	0.0008	0.6829	0.0016	0.0012	0.0024	0.0051
yx719424	NA	0.6436	0.6429	-0.0007	0.6421	-0.0014	-0.0011	-0.0022	-0.004
yx721513	NA	0.1192	0.1211	0.0019	0.1229	0.0038	0.0155	0.0306	0.0043
yx722484	NA	0.8881	0.8909	0.0028	0.8938	0.0056	0.0032	0.0063	0.0505
yx722642	NA	0.8732	0.8631	-0.0101	0.8529	-0.0203	-0.0118	-0.0238	-0.1601
yx724629	NA	0.4683	0.4661	-0.0021	0.464	-0.0043	-0.0046	-0.0092	-0.008
yx743267	NA	0.3467	0.3441	-0.0027	0.3414	-0.0053	-0.0077	-0.0156	-0.0081
yx743476	NA	0.7564	0.7543	-0.0021	0.7522	-0.0042	-0.0028	-0.0055	-0.0171
yx743891	NA	0.874	0.8763	0.0023	0.8787	0.0046	0.0026	0.0053	0.0368
yx744132	NA	0.8586	0.8662	0.0076	0.8738	0.0152	0.0088	0.0174	0.1074
yx746730	NA	0.8444	0.845	0.0006	0.8456	0.0011	0.0007	0.0013	0.0072
yx747288	NA	0.573	0.5691	-0.0039	0.5652	-0.0078	-0.0069	-0.0138	-0.0183
yx748129	NA	0.4037	0.3996	-0.0041	0.3954	-0.0083	-0.0104	-0.021	-0.0139
yx749345	NA	0.3997	0.4176	0.0179	0.4354	0.0357	0.0428	0.0821	0.0595
yx750848	NA	0.8223	0.8202	-0.0021	0.8182	-0.0041	-0.0025	-0.005	-0.0232
yx751020	NA	0.902	0.9137	0.0116	0.9253	0.0232	0.0127	0.0251	0.2372
yx751996	NA	0.2672	0.2654	-0.0018	0.2636	-0.0037	-0.0069	-0.0139	-0.005
yx752337	NA	0.8989	0.8899	-0.009	0.8809	-0.018	-0.0101	-0.0204	-0.1782
yx755224	NA	0.1424	0.1446	0.0022	0.1468	0.0044	0.0153	0.0301	0.0051
yx755728	NA	0.6008	0.5965	-0.0043	0.5922	-0.0086	-0.0072	-0.0145	-0.0214
yx758169	NA	0.3719	0.3692	-0.0027	0.3665	-0.0054	-0.0073	-0.0147	-0.0086
yx758373	NA	0.139	0.139	0	0.1391	0	0.0002	0.0003	0.0001
yx759624	NA	0.8212	0.8205	-0.0007	0.8197	-0.0014	-0.0009	-0.0018	-0.0081
yx761033	NA	0.523	0.5361	0.0131	0.5492	0.0262	0.0245	0.0477	0.055
yx761529	NA	0.3627	0.3797	0.017	0.3967	0.034	0.0447	0.0856	0.0533
yx761606	NA	0.0641	0.0635	-0.0005	0.063	-0.0011	-0.0084	-0.017	-0.0011
yx765565	NA	0.1427	0.1416	-0.0011	0.1405	-0.0022	-0.0078	-0.0157	-0.0026
yx765827	NA	0.8536	0.8563	0.0027	0.859	0.0054	0.0032	0.0063	0.037
yx766258	NA	0.8217	0.8264	0.0047	0.8311	0.0094	0.0057	0.0113	0.0528
yx767068	NA	0.0189	0.0189	0	0.0189	0	-0.0011	-0.0022	0
yx767165	NA	0.8847	0.8807	-0.004	0.8768	-0.0079	-0.0045	-0.009	-0.0687
yx767364	NA	0.1976	0.1957	-0.0019	0.1938	-0.0038	-0.0097	-0.0195	-0.0047
yx768709	NA	0.3959	0.3988	0.0029	0.4017	0.0058	0.0073	0.0145	0.0096
yx769555	NA	0.8077	0.815	0.0074	0.8224	0.0147	0.009	0.0179	0.0764
yx769917	NA	0.0623	0.0617	-0.0006	0.0612	-0.0011	-0.009	-0.0182	-0.0012
yx770660	NA	0.5856	0.5847	-0.0009	0.5838	-0.0018	-0.0016	-0.0031	-0.0044
yx772934	NA	0.6918	0.7099	0.0181	0.728	0.0362	0.0255	0.0497	0.1174
yx773413	NA	0.065	0.0651	0.0001	0.0652	0.0002	0.0019	0.0037	0.0003
yx773769	NA	0.1605	0.1594	-0.0012	0.1582	-0.0023	-0.0072	-0.0146	-0.0028
yx774049	NA	0.6844	0.6774	-0.007	0.6705	-0.0139	-0.0103	-0.0207	-0.044
yx775630	NA	0.1441	0.143	-0.0011	0.1419	-0.0022	-0.0077	-0.0154	-0.0026
yx776547	NA	0.4973	0.4936	-0.0038	0.4898	-0.0075	-0.0076	-0.0154	-0.015
yx776715	NA	0.0634	0.0633	-0.0001	0.0632	-0.0002	-0.0014	-0.0028	-0.0002
yx777167	NA	0.1011	0.1006	-0.0005	0.1	-0.0011	-0.0054	-0.0109	-0.0012
yx779747	NA	0.8467	0.8585	0.0118	0.8703	0.0236	0.0137	0.0271	0.1539
yx782566	NA	0.4399	0.4409	0.001	0.4419	0.002	0.0022	0.0045	0.0035
yx783043	NA	0.276	0.2769	0.0009	0.2778	0.0018	0.0033	0.0066	0.0025
yx783639	NA	0.187	0.1865	-0.0005	0.186	-0.001	-0.0026	-0.0053	-0.0012
yx786332	NA	0.2502	0.2612	0.011	0.2722	0.022	0.0422	0.0809	0.0294
yx786540	NA	0.6643	0.6614	-0.0029	0.6585	-0.0058	-0.0044	-0.0088	-0.0172
yx787368	NA	0.3273	0.3244	-0.0029	0.3214	-0.0059	-0.009	-0.0183	-0.0087
yx787591	NA	0.0352	0.0354	0.0003	0.0357	0.0006	0.0078	0.0155	0.0006
yx787870	NA	0.2555	0.2557	0.0001	0.2558	0.0003	0.0005	0.0011	0.0004
yx788086	NA	0.1856	0.1866	0.0009	0.1875	0.0019	0.0051	0.0101	0.0023
yx788817	NA	0.0731	0.074	0.001	0.075	0.0019	0.0131	0.0259	0.0021
yx789823	NA	0.7918	0.7961	0.0042	0.8003	0.0085	0.0053	0.0106	0.0408
yx790059	NA	0.6945	0.6911	-0.0034	0.6877	-0.0067	-0.0048	-0.0097	-0.0219
yx790257	NA	0.5359	0.5388	0.0029	0.5417	0.0058	0.0054	0.0107	0.0125
yx792978	NA	0.7734	0.7777	0.0042	0.7819	0.0085	0.0055	0.0108	0.0374
yx796899	NA	0.4883	0.4848	-0.0035	0.4813	-0.0069	-0.0071	-0.0144	-0.0135
yx797028	NA	0.7926	0.7936	0.0009	0.7945	0.0019	0.0012	0.0024	0.009
yx798693	NA	0.2982	0.2964	-0.0018	0.2946	-0.0036	-0.0061	-0.0122	-0.0051
yx801053	NA	0.5537	0.5488	-0.0049	0.5439	-0.0098	-0.009	-0.0181	-0.0221
yx803050	NA	0.6886	0.6816	-0.0069	0.6747	-0.0139	-0.0102	-0.0206	-0.0445
yx803668	NA	0.1731	0.1794	0.0063	0.1856	0.0125	0.0349	0.0674	0.0151
yx805631	NA	0	0	0	0	0	NaN	NaN	0
yx809593	NA	0.7198	0.72	0.0002	0.7202	0.0004	0.0003	0.0005	0.0014
yx813568	NA	0.2824	0.2795	-0.0029	0.2766	-0.0059	-0.0105	-0.0212	-0.0082
yx814862	NA	0.401	0.3991	-0.002	0.3971	-0.0039	-0.0049	-0.0098	-0.0065
yx817842	NA	0.0695	0.0691	-0.0004	0.0687	-0.0007	-0.0054	-0.0108	-0.0008
yx817860	NA	0.9067	0.9035	-0.0032	0.9003	-0.0064	-0.0036	-0.0072	-0.0691
yx818445	NA	0.6925	0.7064	0.0139	0.7203	0.0278	0.0197	0.0386	0.0904
yx819882	NA	0.6404	0.6566	0.0162	0.6727	0.0323	0.0246	0.0481	0.0899
yx821237	NA	0.5106	0.5153	0.0047	0.52	0.0094	0.0091	0.018	0.0191
yx824689	NA	0.0232	0.0232	0	0.0233	0.0001	0.0015	0.0029	0.0001
yx824896	NA	0.8797	0.8773	-0.0023	0.875	-0.0047	-0.0027	-0.0053	-0.0389
yx825071	NA	0.6594	0.6569	-0.0025	0.6544	-0.0051	-0.0039	-0.0078	-0.015
yx829058	NA	0.8944	0.9066	0.0123	0.9189	0.0246	0.0135	0.0267	0.2325
yx831637	NA	0.4627	0.4621	-0.0006	0.4614	-0.0013	-0.0014	-0.0028	-0.0024
yx837604	NA	0.186	0.1841	-0.0019	0.1822	-0.0038	-0.0104	-0.021	-0.0047
yx839363	NA	0.1045	0.1043	-0.0001	0.1042	-0.0003	-0.0013	-0.0026	-0.0003
yx839644	NA	0.5094	0.5046	-0.0049	0.4997	-0.0098	-0.0097	-0.0195	-0.0199
yx841286	NA	0.0879	0.0905	0.0026	0.093	0.0051	0.0284	0.0551	0.0056
yx841775	NA	0.7252	0.7216	-0.0036	0.718	-0.0071	-0.0049	-0.0099	-0.0259
yx843393	NA	0.8252	0.8207	-0.0045	0.8162	-0.0089	-0.0054	-0.0109	-0.051
yx846293	NA	0.5111	0.5068	-0.0043	0.5025	-0.0086	-0.0084	-0.017	-0.0175
yx853597	NA	0.707	0.7	-0.0071	0.6929	-0.0142	-0.0101	-0.0204	-0.0483
yx853830	NA	0.0817	0.0809	-0.0008	0.0801	-0.0016	-0.01	-0.0202	-0.0018
yx854726	NA	0.0204	0.0204	0	0.0204	0	-0.0007	-0.0015	0
yx857551	NA	0.8702	0.8834	0.0132	0.8967	0.0265	0.015	0.0295	0.204
yx860131	NA	0.7927	0.7945	0.0018	0.7963	0.0036	0.0023	0.0045	0.0174
yx860352	NA	0.7897	0.7863	-0.0034	0.7829	-0.0068	-0.0043	-0.0087	-0.0324
yx860611	NA	0.2372	0.2386	0.0014	0.24	0.0028	0.0059	0.0117	0.0037
yx860895	NA	0.8677	0.8654	-0.0023	0.8631	-0.0046	-0.0027	-0.0053	-0.0348
yx862155	NA	0.4754	0.4734	-0.002	0.4713	-0.0041	-0.0043	-0.0086	-0.0077
yx862702	NA	0.5313	0.5259	-0.0054	0.5205	-0.0108	-0.0103	-0.0208	-0.0232
yx867739	NA	0.0584	0.0578	-0.0005	0.0573	-0.001	-0.009	-0.0182	-0.0011
yx870211	NA	0.0631	0.0628	-0.0003	0.0626	-0.0006	-0.0045	-0.009	-0.0006
yx872847	NA	0.3259	0.3299	0.004	0.3338	0.0079	0.012	0.0238	0.0118
yx878618	NA	0.1655	0.1677	0.0022	0.1699	0.0044	0.013	0.0258	0.0052
yx879658	NA	0.571	0.5657	-0.0052	0.5605	-0.0105	-0.0093	-0.0187	-0.0244
yx884098	NA	0.7834	0.7823	-0.0011	0.7813	-0.0022	-0.0014	-0.0028	-0.0102
yx884350	NA	0.1206	0.1198	-0.0007	0.1191	-0.0015	-0.0062	-0.0125	-0.0017
yx887381	NA	0.561	0.5708	0.0097	0.5805	0.0195	0.0171	0.0336	0.0444
yx891719	NA	0.4585	0.4537	-0.0048	0.4488	-0.0096	-0.0106	-0.0215	-0.0178
yx892601	NA	0.5755	0.5948	0.0192	0.614	0.0385	0.0323	0.0627	0.0906
yx894215	NA	0.3221	0.3204	-0.0018	0.3186	-0.0036	-0.0056	-0.0112	-0.0053
yx894649	NA	0.465	0.4844	0.0194	0.5039	0.0389	0.0401	0.0772	0.0727
yx895907	NA	0.4778	0.4736	-0.0043	0.4693	-0.0085	-0.009	-0.0181	-0.0163
yx896243	NA	0.754	0.7619	0.0079	0.7698	0.0158	0.0104	0.0205	0.0642
yx896766	NA	0.2937	0.2909	-0.0028	0.2881	-0.0056	-0.0097	-0.0195	-0.008
yx896932	NA	0.4529	0.4482	-0.0047	0.4435	-0.0094	-0.0105	-0.0213	-0.0172
yx897265	NA	0.887	0.9066	0.0195	0.9261	0.039	0.0215	0.0422	0.3456
yx899277	NA	0.2605	0.2581	-0.0023	0.2558	-0.0047	-0.009	-0.0182	-0.0063
yx901382	NA	0.3921	0.3888	-0.0033	0.3854	-0.0066	-0.0085	-0.0172	-0.0109
yx902785	NA	0.5219	0.5167	-0.0053	0.5114	-0.0105	-0.0102	-0.0205	-0.022
yx906753	NA	0.0662	0.0658	-0.0004	0.0654	-0.0008	-0.0061	-0.0122	-0.0009
yx906770	NA	0.5663	0.563	-0.0033	0.5598	-0.0065	-0.0058	-0.0117	-0.0151
yx908225	NA	0.1126	0.1122	-0.0004	0.1118	-0.0009	-0.0038	-0.0077	-0.001
yx908644	NA	0.7525	0.7458	-0.0067	0.7391	-0.0134	-0.009	-0.0181	-0.0541
yx909746	NA	0.7415	0.7344	-0.0071	0.7274	-0.0141	-0.0096	-0.0194	-0.0547
yx910746	NA	0.7466	0.7394	-0.0072	0.7321	-0.0145	-0.0098	-0.0198	-0.0571
yx911176	NA	0.7865	0.8245	0.038	0.8624	0.0759	0.0461	0.0881	0.3557
yx911910	NA	0.8636	0.8726	0.009	0.8816	0.0179	0.0103	0.0204	0.1316
yx912062	NA	0.6509	0.6658	0.015	0.6808	0.0299	0.0225	0.044	0.0857
yx912202	NA	0.3677	0.3669	-0.0008	0.366	-0.0017	-0.0023	-0.0046	-0.0027
yx913812	NA	0.5255	0.5189	-0.0066	0.5123	-0.0131	-0.0126	-0.0256	-0.0277
yx914382	NA	0.2208	0.2185	-0.0023	0.2162	-0.0046	-0.0105	-0.0212	-0.0059
yx914809	NA	0.7797	0.7805	0.0008	0.7812	0.0016	0.001	0.002	0.0071
yx915670	NA	0.6405	0.6452	0.0047	0.6499	0.0095	0.0073	0.0146	0.0264
yx917875	NA	0.648	0.648	-0.0001	0.6479	-0.0001	-0.0001	-0.0002	-0.0004
yx918383	NA	0.8213	0.8162	-0.0051	0.8111	-0.0102	-0.0062	-0.0125	-0.0568
yx918713	NA	0.6091	0.6045	-0.0046	0.5999	-0.0092	-0.0076	-0.0154	-0.0236
yx919197	NA	0.0222	0.0222	0	0.0222	0	-0.0006	-0.0011	0
yx920723	NA	0.0501	0.0509	0.0008	0.0517	0.0017	0.0163	0.0321	0.0017
yx925923	NA	0.0236	0.0234	-0.0002	0.0233	-0.0003	-0.0069	-0.0139	-0.0003
yx927130	NA	0.6223	0.6247	0.0024	0.6271	0.0048	0.0038	0.0076	0.0127
yx927474	NA	0.4638	0.4618	-0.0019	0.4599	-0.0039	-0.0042	-0.0084	-0.0072
yx929329	NA	0.5653	0.5621	-0.0032	0.559	-0.0063	-0.0056	-0.0113	-0.0146
yx930981	NA	0.4213	0.4172	-0.004	0.4132	-0.0081	-0.0097	-0.0195	-0.0139
yx931391	NA	0.7515	0.7513	-0.0001	0.7512	-0.0003	-0.0002	-0.0003	-0.001
yx932020	NA	0.675	0.7083	0.0333	0.7416	0.0666	0.047	0.0898	0.2049
yx932779	NA	0.2984	0.2974	-0.001	0.2964	-0.002	-0.0034	-0.0068	-0.0029
yx934625	NA	0.5037	0.4987	-0.005	0.4937	-0.01	-0.01	-0.0202	-0.0201
yx935041	NA	0.3425	0.3525	0.01	0.3625	0.02	0.0284	0.0553	0.0305
yx935472	NA	0.4011	0.4123	0.0112	0.4234	0.0223	0.0271	0.0527	0.0373
yx938799	NA	0.1048	0.1042	-0.0007	0.1035	-0.0013	-0.0063	-0.0127	-0.0015
yx939240	NA	0.751	0.7621	0.0111	0.7732	0.0222	0.0146	0.0287	0.0893
yx940829	NA	0.3348	0.3335	-0.0012	0.3323	-0.0025	-0.0037	-0.0074	-0.0037
yx940999	NA	0.0659	0.0657	-0.0002	0.0656	-0.0003	-0.0025	-0.0051	-0.0004
yx941100	NA	0.8458	0.8531	0.0074	0.8605	0.0147	0.0086	0.0171	0.0953
yx943163	NA	0.627	0.6265	-0.0005	0.6261	-0.0009	-0.0007	-0.0015	-0.0025
yx943813	NA	0.8202	0.8109	-0.0093	0.8016	-0.0186	-0.0115	-0.0232	-0.1036
yx944125	NA	0.8302	0.8224	-0.0078	0.8146	-0.0156	-0.0095	-0.0192	-0.0919
yx946016	NA	0.6347	0.6671	0.0324	0.6995	0.0648	0.0485	0.0926	0.1773
yx947343	NA	0.8681	0.8712	0.0031	0.8743	0.0061	0.0035	0.007	0.0466
yx947683	NA	0.081	0.0804	-0.0006	0.0797	-0.0013	-0.0078	-0.0158	-0.0014
yx948701	NA	0.0186	0.0185	0	0.0185	0	-0.0012	-0.0024	0
yx948722	NA	0.2533	0.2535	0.0001	0.2536	0.0003	0.0006	0.0011	0.0004
yx949961	NA	0.5795	0.5785	-0.001	0.5775	-0.002	-0.0017	-0.0034	-0.0047
yx950002	NA	0.216	0.2204	0.0044	0.2248	0.0088	0.02	0.0392	0.0112
yx951612	NA	0.0752	0.0776	0.0024	0.08	0.0048	0.0307	0.0597	0.0052
yx951678	NA	0.8723	0.8656	-0.0067	0.8589	-0.0135	-0.0078	-0.0157	-0.1055
yx952659	NA	0.8557	0.8571	0.0015	0.8586	0.0029	0.0017	0.0034	0.0203
yx954185	NA	0.0856	0.0847	-0.0009	0.0838	-0.0018	-0.0107	-0.0217	-0.002
yx954376	NA	0.2792	0.28	0.0008	0.2809	0.0017	0.003	0.006	0.0023
yx955217	NA	0.4542	0.4493	-0.0049	0.4444	-0.0098	-0.0109	-0.0221	-0.018
yx955419	NA	0.719	0.7176	-0.0014	0.7163	-0.0027	-0.0019	-0.0038	-0.0097
yx955946	NA	0.6161	0.6157	-0.0004	0.6153	-0.0008	-0.0006	-0.0013	-0.002
yx956140	NA	0.4658	0.4613	-0.0045	0.4568	-0.009	-0.0097	-0.0197	-0.0168
yx958540	NA	0.5969	0.5967	-0.0002	0.5965	-0.0004	-0.0003	-0.0006	-0.0009
yx958789	NA	0.6928	0.7268	0.034	0.7609	0.0681	0.0468	0.0895	0.2216
yx962706	NA	0.6188	0.6238	0.005	0.6289	0.0101	0.0081	0.0161	0.0265
yx963687	NA	0.1047	0.1079	0.0032	0.1111	0.0064	0.0296	0.0575	0.0071
yx965151	NA	0.5187	0.5145	-0.0041	0.5104	-0.0083	-0.008	-0.0162	-0.0172
yx971643	NA	0.6363	0.6356	-0.0008	0.6348	-0.0015	-0.0012	-0.0024	-0.0042
yx972235	NA	0.1066	0.1058	-0.0008	0.105	-0.0016	-0.0077	-0.0155	-0.0018
yx972861	NA	0.11	0.1091	-0.0009	0.1082	-0.0019	-0.0085	-0.0171	-0.0021
yx976372	NA	0.4395	0.4352	-0.0043	0.4309	-0.0086	-0.0099	-0.02	-0.0154
yx980259	NA	0.4409	0.4368	-0.0041	0.4327	-0.0083	-0.0095	-0.0191	-0.0148
yx982557	NA	0.8543	0.8699	0.0156	0.8855	0.0312	0.018	0.0353	0.2144
yx985171	NA	0.8853	0.903	0.0177	0.9207	0.0354	0.0196	0.0385	0.309
yx985399	NA	0.6347	0.6369	0.0022	0.6392	0.0044	0.0035	0.0069	0.0121
yx985577	NA	0.2315	0.2296	-0.0019	0.2276	-0.0038	-0.0084	-0.0169	-0.005
yx986742	NA	0.3447	0.3419	-0.0027	0.3392	-0.0055	-0.008	-0.0161	-0.0083
yx988190	NA	0.4264	0.4269	0.0005	0.4274	0.0009	0.0011	0.0022	0.0017
yx989251	NA	0.2387	0.237	-0.0017	0.2354	-0.0033	-0.007	-0.0141	-0.0044
yx993824	NA	0.1205	0.119	-0.0015	0.1175	-0.003	-0.0125	-0.0253	-0.0034
yx994552	NA	0.4741	0.4707	-0.0034	0.4672	-0.0069	-0.0073	-0.0147	-0.0131
yx996191	NA	0.8024	0.8013	-0.0011	0.8003	-0.0021	-0.0013	-0.0027	-0.0109
yx996358	NA	0.6697	0.6734	0.0037	0.6772	0.0075	0.0056	0.011	0.0226
yx996582	NA	0.8023	0.8121	0.0099	0.822	0.0197	0.0122	0.024	0.0999
yx997405	NA	0.215	0.2177	0.0027	0.2204	0.0054	0.0124	0.0245	0.0069
yx997754	NA	0.4881	0.4843	-0.0038	0.4804	-0.0077	-0.0079	-0.016	-0.015
yx997843	NA	0.475	0.4735	-0.0015	0.472	-0.0029	-0.0031	-0.0062	-0.0056
yx997925	NA	0.1305	0.13	-0.0005	0.1294	-0.0011	-0.0042	-0.0084	-0.0013
yx998939	NA	0.1733	0.1746	0.0013	0.1758	0.0025	0.0073	0.0144	0.0031
yx1001140	NA	0.2033	0.2021	-0.0012	0.2008	-0.0024	-0.006	-0.012	-0.003
yx1001187	NA	0.0232	0.0232	0	0.0233	0.0001	0.0015	0.0031	0.0001
yx1002208	NA	0.7235	0.7233	-0.0002	0.7231	-0.0004	-0.0003	-0.0006	-0.0015
yx1002342	NA	0.6831	0.6931	0.01	0.7032	0.0201	0.0145	0.0286	0.0633
yx1002660	NA	0.7332	0.7356	0.0025	0.7381	0.0049	0.0033	0.0067	0.0184
yx1003706	NA	0	0	0	0	0	NaN	NaN	0
yx1004538	NA	0.5455	0.5415	-0.0041	0.5374	-0.0081	-0.0075	-0.0151	-0.0178
yx1005717	NA	0.5848	0.587	0.0022	0.5891	0.0043	0.0037	0.0073	0.0104
yx1006243	NA	0.4592	0.4547	-0.0045	0.4501	-0.0091	-0.01	-0.0202	-0.0168
yx1007711	NA	0.792	0.7949	0.0028	0.7977	0.0057	0.0036	0.0071	0.0273
yx1008838	NA	0.3714	0.3689	-0.0025	0.3664	-0.005	-0.0067	-0.0135	-0.0079
yx1009517	NA	0.0413	0.0415	0.0002	0.0417	0.0004	0.0047	0.0094	0.0004
yx1009550	NA	0.9062	0.9054	-0.0008	0.9047	-0.0015	-0.0009	-0.0017	-0.0164
yx1011138	NA	0.4	0.4002	0.0002	0.4004	0.0004	0.0005	0.001	0.0007
yx1011231	NA	0.7841	0.7938	0.0097	0.8036	0.0194	0.0122	0.0242	0.09
yx1011346	NA	0.7954	0.7943	-0.0011	0.7932	-0.0022	-0.0014	-0.0028	-0.0108
yx1012917	NA	0.2673	0.265	-0.0023	0.2627	-0.0046	-0.0087	-0.0177	-0.0063
yx1013341	NA	0.4899	0.4855	-0.0044	0.4811	-0.0088	-0.0091	-0.0183	-0.0173
yx1013589	NA	0.4881	0.4912	0.0031	0.4943	0.0062	0.0063	0.0126	0.0122
yx1014031	NA	0.8135	0.8058	-0.0076	0.7982	-0.0152	-0.0095	-0.0191	-0.0817
yx1014164	NA	0.6155	0.6188	0.0032	0.622	0.0065	0.0052	0.0104	0.0168
yx1014414	NA	0.7009	0.6949	-0.0059	0.689	-0.0119	-0.0086	-0.0173	-0.0397
yx1014712	NA	0.66	0.6544	-0.0056	0.6488	-0.0112	-0.0086	-0.0173	-0.033
yx1014929	NA	0.8647	0.8702	0.0054	0.8756	0.0109	0.0063	0.0124	0.0806
yx1015160	NA	0.5509	0.5462	-0.0047	0.5415	-0.0094	-0.0086	-0.0173	-0.0209
yx1016598	NA	0.1424	0.1422	-0.0003	0.1419	-0.0005	-0.0018	-0.0036	-0.0006
yx1016864	NA	0.6254	0.6229	-0.0025	0.6204	-0.005	-0.004	-0.0081	-0.0134
yx1017300	NA	0.4249	0.4224	-0.0025	0.4199	-0.005	-0.0059	-0.0119	-0.0087
yx1017417	NA	0.774	0.7689	-0.0051	0.7638	-0.0103	-0.0067	-0.0134	-0.0454
yx1018028	NA	0.084	0.0837	-0.0003	0.0833	-0.0007	-0.0042	-0.0084	-0.0008
yx1018190	NA	0.8336	0.8272	-0.0064	0.8207	-0.0128	-0.0078	-0.0157	-0.0772
yx1018484	NA	0.6805	0.6774	-0.0031	0.6743	-0.0063	-0.0046	-0.0093	-0.0196
yx1018845	NA	0.3009	0.2988	-0.0021	0.2967	-0.0042	-0.007	-0.0141	-0.006
yx1018957	NA	0.7762	0.7735	-0.0027	0.7708	-0.0054	-0.0035	-0.007	-0.024
yx1021383	NA	0.7555	0.7555	-0.0001	0.7554	-0.0002	-0.0001	-0.0002	-0.0007
yx1022377	NA	0.5751	0.5739	-0.0012	0.5726	-0.0025	-0.0022	-0.0044	-0.0059
yx1022635	NA	0.1169	0.1199	0.003	0.1229	0.006	0.0251	0.049	0.0068
yx1022665	NA	0.0639	0.0636	-0.0003	0.0633	-0.0006	-0.0043	-0.0087	-0.0006
yx1026513	NA	0.7905	0.7977	0.0072	0.8049	0.0143	0.009	0.0178	0.0684
yx1026664	NA	0.5539	0.5498	-0.0041	0.5458	-0.0081	-0.0074	-0.0149	-0.0182
yx1027872	NA	0.6107	0.6114	0.0008	0.6122	0.0015	0.0012	0.0025	0.0039
yx1028244	NA	0.099	0.098	-0.001	0.097	-0.002	-0.0104	-0.0209	-0.0023
yx1031355	NA	0.502	0.5019	-0.0002	0.5017	-0.0003	-0.0003	-0.0006	-0.0006
yx1031670	NA	0.1398	0.139	-0.0008	0.1382	-0.0015	-0.0055	-0.011	-0.0018
yx1031944	NA	0.2712	0.2699	-0.0013	0.2685	-0.0027	-0.005	-0.01	-0.0037
yx1032422	NA	0.0453	0.0459	0.0006	0.0465	0.0012	0.0133	0.0262	0.0013
yx1033092	NA	0.034	0.0342	0.0003	0.0345	0.0005	0.0073	0.0145	0.0005
yx1033823	NA	0.5102	0.5063	-0.0038	0.5025	-0.0077	-0.0076	-0.0152	-0.0156
yx1037092	NA	0.1553	0.1551	-0.0001	0.155	-0.0003	-0.0009	-0.0018	-0.0003
yx1037386	NA	0.0437	0.0434	-0.0002	0.0432	-0.0005	-0.0054	-0.0109	-0.0005
yx1039366	NA	0.0232	0.0232	0	0.0233	0	0.0008	0.0017	0
yx1041589	NA	0.1163	0.1157	-0.0005	0.1152	-0.001	-0.0045	-0.009	-0.0012
yx1042225	NA	0.3335	0.3333	-0.0003	0.333	-0.0005	-0.0008	-0.0016	-0.0008
yx1042580	NA	0	0	0	0	0	NaN	NaN	0
yx1044846	NA	0.0232	0.0232	0	0.0233	0.0001	0.0015	0.0031	0.0001
yx1045570	NA	0.5283	0.527	-0.0012	0.5258	-0.0025	-0.0024	-0.0047	-0.0053
yx1045889	NA	0.376	0.3844	0.0084	0.3928	0.0168	0.0218	0.0427	0.0269
yx1046390	NA	0.8189	0.8145	-0.0044	0.8101	-0.0087	-0.0054	-0.0108	-0.0483
yx1048235	NA	0.646	0.6417	-0.0043	0.6374	-0.0085	-0.0066	-0.0134	-0.0241
yx1048664	NA	0.7771	0.7733	-0.0038	0.7696	-0.0075	-0.0049	-0.0098	-0.0338
yx1049572	NA	0.0405	0.0401	-0.0004	0.0397	-0.0008	-0.0098	-0.0197	-0.0008
yx1057074	NA	0.7678	0.7874	0.0196	0.8071	0.0393	0.0249	0.0487	0.1691
yx1057667	NA	0.8314	0.853	0.0216	0.8745	0.0431	0.0253	0.0493	0.2559
yx1058414	NA	0.8325	0.8415	0.009	0.8504	0.0179	0.0106	0.0211	0.1069
yx1058851	NA	0.602	0.5971	-0.005	0.5921	-0.0099	-0.0083	-0.0167	-0.0249
yx1059290	NA	0.7038	0.7019	-0.002	0.6999	-0.0039	-0.0028	-0.0056	-0.0132
yx1060231	NA	0.1801	0.1794	-0.0006	0.1788	-0.0013	-0.0036	-0.0073	-0.0016
yx1060662	NA	0.7562	0.763	0.0068	0.7698	0.0136	0.0089	0.0177	0.0559
yx1063559	NA	0.5723	0.5684	-0.0039	0.5645	-0.0078	-0.0068	-0.0137	-0.0181
yx1063886	NA	0.7999	0.7923	-0.0075	0.7848	-0.0151	-0.0095	-0.0192	-0.0754
yx1064169	NA	0.0883	0.0887	0.0004	0.0891	0.0008	0.0046	0.0092	0.0009
yx1064963	NA	0.8571	0.8657	0.0086	0.8744	0.0173	0.01	0.0198	0.1208
yx1068177	NA	0.4868	0.4846	-0.0022	0.4825	-0.0043	-0.0045	-0.009	-0.0085
yx1068972	NA	0.715	0.7274	0.0125	0.7399	0.0249	0.0171	0.0337	0.0875
yx1069181	NA	0.2985	0.2987	0.0002	0.299	0.0005	0.0008	0.0017	0.0007
yx1069404	NA	0.302	0.3004	-0.0017	0.2987	-0.0033	-0.0055	-0.0111	-0.0048
yx1073185	NA	0.0984	0.099	0.0005	0.0995	0.0011	0.0055	0.011	0.0012
yx1073408	NA	0.8224	0.8362	0.0138	0.85	0.0276	0.0165	0.0325	0.1555
yx1073975	NA	0.6236	0.6177	-0.0058	0.6119	-0.0116	-0.0094	-0.019	-0.0309
yx1074133	NA	0.8039	0.8029	-0.001	0.8019	-0.002	-0.0012	-0.0024	-0.01
yx1076502	NA	0.4635	0.465	0.0015	0.4664	0.0029	0.0031	0.0063	0.0055
yx1076866	NA	0.7974	0.8074	0.01	0.8174	0.02	0.0124	0.0244	0.0985
yx1077124	NA	0.5824	0.5778	-0.0046	0.5732	-0.0092	-0.008	-0.0161	-0.022
yx1079374	NA	0.4843	0.4814	-0.0028	0.4786	-0.0056	-0.0058	-0.0118	-0.0109
yx1079430	NA	0.566	0.5662	0.0001	0.5663	0.0003	0.0002	0.0005	0.0006
yx1080206	NA	0.5191	0.5275	0.0084	0.5359	0.0168	0.0159	0.0314	0.035
yx1081758	NA	0.7509	0.7519	0.001	0.7529	0.002	0.0014	0.0027	0.0082
yx1081865	NA	0.1175	0.1174	-0.0001	0.1173	-0.0002	-0.0007	-0.0014	-0.0002
yx1083379	NA	0.7424	0.7632	0.0208	0.7841	0.0417	0.0273	0.0532	0.1618
yx1091374	NA	0.6706	0.7042	0.0336	0.7378	0.0671	0.0477	0.091	0.2038
yx1091744	NA	0	0	0	0	0	NaN	NaN	0
yx1094380	NA	0.0533	0.0539	0.0006	0.0545	0.0012	0.0112	0.0222	0.0013
yx1094942	NA	0.8078	0.8199	0.0122	0.8321	0.0243	0.0148	0.0292	0.1264
yx1095087	NA	0.6543	0.6881	0.0338	0.7219	0.0675	0.0491	0.0936	0.1954
yx1095438	NA	0.7876	0.8039	0.0163	0.8202	0.0326	0.0203	0.0398	0.1535
yx1096515	NA	0.3772	0.3771	-0.0002	0.3769	-0.0003	-0.0005	-0.0009	-0.0006
yx1096990	NA	0.5887	0.5876	-0.0011	0.5864	-0.0023	-0.0019	-0.0039	-0.0056
yx1097834	NA	0.5993	0.5941	-0.0051	0.589	-0.0103	-0.0087	-0.0175	-0.0257
yx1098745	NA	0.692	0.6987	0.0066	0.7053	0.0133	0.0095	0.0188	0.0431
yx1100128	NA	0	0	0	0	0	NaN	NaN	0
yx1100974	NA	0.1177	0.1188	0.0012	0.12	0.0023	0.0098	0.0195	0.0027
yx1101230	NA	0.7141	0.7152	0.0011	0.7162	0.0021	0.0015	0.0029	0.0074
yx1105750	NA	0.3602	0.3566	-0.0036	0.353	-0.0072	-0.0101	-0.0203	-0.0112
yx1105929	NA	0.3081	0.3054	-0.0027	0.3027	-0.0054	-0.0089	-0.0179	-0.0078
yx1107412	NA	0.1299	0.1286	-0.0012	0.1274	-0.0025	-0.0096	-0.0194	-0.0028
yx1107711	NA	0.6639	0.6649	0.001	0.6659	0.002	0.0015	0.003	0.0059
yx1107821	NA	0.0429	0.0424	-0.0005	0.042	-0.0009	-0.0107	-0.0216	-0.0009
yx1107965	NA	0.7599	0.7645	0.0045	0.769	0.0091	0.006	0.0118	0.0379
yx1108074	NA	0.5406	0.5466	0.0059	0.5525	0.0119	0.0109	0.0215	0.0259
yx1111662	NA	0.7896	0.7892	-0.0004	0.7888	-0.0009	-0.0006	-0.0011	-0.0041
yx1113732	NA	0.7043	0.7174	0.0131	0.7305	0.0262	0.0183	0.0359	0.0887
yx1114147	NA	0.223	0.2254	0.0025	0.2279	0.0049	0.0109	0.0216	0.0063
yx1114477	NA	0.3155	0.3227	0.0072	0.3299	0.0144	0.0223	0.0436	0.021
yx1116360	NA	0.569	0.5852	0.0162	0.6013	0.0323	0.0276	0.0537	0.075
yx1117930	NA	0.6947	0.7028	0.0082	0.711	0.0163	0.0116	0.0229	0.0534
yx1118447	NA	0.5418	0.539	-0.0027	0.5363	-0.0055	-0.0051	-0.0102	-0.0119
yx1118532	NA	0.3122	0.3307	0.0186	0.3493	0.0371	0.0562	0.1063	0.054
yx1119971	NA	0.5287	0.5255	-0.0032	0.5223	-0.0063	-0.006	-0.0122	-0.0135
yx1120633	NA	0.8101	0.8101	0	0.8102	0	0	0	0.0001
yx1120874	NA	0.4125	0.4318	0.0193	0.4512	0.0387	0.0448	0.0857	0.0658
yx1121044	NA	0.0218	0.0217	0	0.0217	0	-0.0004	-0.0008	0
yx1121131	NA	0.2161	0.2178	0.0018	0.2196	0.0035	0.0081	0.016	0.0045
yx1122588	NA	0.6927	0.714	0.0213	0.7354	0.0427	0.0299	0.058	0.1389
yx1144331	NA	0.2655	0.2623	-0.0032	0.2591	-0.0064	-0.0123	-0.0249	-0.0088
yx1148571	NA	0.1268	0.1279	0.0011	0.129	0.0021	0.0083	0.0165	0.0024
yx1151898	NA	0.6012	0.6293	0.0281	0.6575	0.0563	0.0447	0.0856	0.1411
yx1155070	NA	0.7474	0.7497	0.0023	0.752	0.0046	0.0031	0.0062	0.0184
yx1156111	NA	0.5029	0.5005	-0.0024	0.4981	-0.0048	-0.0048	-0.0096	-0.0096
yx1156824	NA	0.0518	0.0527	0.0009	0.0536	0.0018	0.0171	0.0337	0.0019
yx1156914	NA	0.856	0.8547	-0.0014	0.8533	-0.0028	-0.0016	-0.0032	-0.0191
yx1157543	NA	0.6826	0.7054	0.0228	0.7283	0.0457	0.0324	0.0627	0.1439
yx1157942	NA	0.6138	0.6369	0.0231	0.66	0.0462	0.0363	0.07	0.1196
yx1158215	NA	0.7531	0.7573	0.0041	0.7614	0.0083	0.0055	0.0109	0.0336
yx1158750	NA	0.6817	0.6782	-0.0035	0.6747	-0.007	-0.0052	-0.0104	-0.0221
yx1159382	NA	0.8478	0.8495	0.0017	0.8512	0.0034	0.002	0.004	0.0224
yx1160846	NA	0.0232	0.0232	0	0.0233	0.0001	0.0015	0.0031	0.0001
yx1164571	NA	0.7073	0.7111	0.0038	0.7149	0.0076	0.0054	0.0107	0.026
yx1170723	NA	0.522	0.5362	0.0142	0.5504	0.0284	0.0265	0.0516	0.0594
yx1171331	NA	0.6948	0.7059	0.0111	0.7169	0.0221	0.0157	0.0309	0.0725
yx1172088	NA	0.571	0.5778	0.0068	0.5847	0.0137	0.0118	0.0234	0.0319
yx1172302	NA	0.2612	0.2742	0.013	0.2871	0.0259	0.0473	0.0904	0.0351
yx1172824	NA	0.7752	0.7754	0.0002	0.7756	0.0004	0.0002	0.0005	0.0017
yx1175797	NA	0.6125	0.6167	0.0042	0.6209	0.0084	0.0068	0.0135	0.0217
yx1178690	NA	0.7517	0.7562	0.0046	0.7608	0.0091	0.006	0.012	0.0368
yx1178835	NA	0.5092	0.5118	0.0027	0.5145	0.0054	0.0053	0.0104	0.011
yx1180309	NA	0.5389	0.5402	0.0013	0.5414	0.0025	0.0023	0.0046	0.0054
yx1182097	NA	0.5776	0.5976	0.02	0.6176	0.0401	0.0335	0.0649	0.0948
yx1182756	NA	0.6455	0.6617	0.0163	0.678	0.0326	0.0246	0.048	0.0919
yx1183422	NA	0.6639	0.6649	0.0009	0.6658	0.0019	0.0014	0.0028	0.0056
yx1183579	NA	0.5295	0.5341	0.0046	0.5387	0.0092	0.0086	0.0171	0.0196
yx1191062	NA	0.5833	0.5831	-0.0002	0.5828	-0.0004	-0.0004	-0.0007	-0.001
yx1191395	NA	0.1048	0.1053	0.0005	0.1059	0.0011	0.005	0.0099	0.0012
yx1196002	NA	0.3688	0.3688	0	0.3688	-0.0001	-0.0001	-0.0002	-0.0001
yx1198561	NA	0.6043	0.6024	-0.0019	0.6005	-0.0037	-0.0031	-0.0062	-0.0094
yx1199152	NA	0.0453	0.0459	0.0006	0.0465	0.0012	0.013	0.0256	0.0012
yx1201013	NA	0.6727	0.6708	-0.0019	0.6689	-0.0038	-0.0028	-0.0057	-0.0116
yx1201116	NA	0.4322	0.4288	-0.0034	0.4254	-0.0068	-0.0079	-0.016	-0.012
yx1201672	NA	0.3975	0.3928	-0.0048	0.388	-0.0095	-0.0121	-0.0245	-0.0158
yx1202808	NA	0.6562	0.6558	-0.0004	0.6554	-0.0007	-0.0006	-0.0011	-0.0021
yx1204033	NA	0.3059	0.3051	-0.0008	0.3043	-0.0016	-0.0026	-0.0052	-0.0023
yx1208785	NA	0.2351	0.238	0.0029	0.2409	0.0058	0.0122	0.0242	0.0076
yx1212532	NA	0.1514	0.1516	0.0001	0.1517	0.0002	0.0008	0.0016	0.0003
yx1212828	NA	0.2497	0.2479	-0.0018	0.2462	-0.0035	-0.0071	-0.0143	-0.0047
yx1213491	NA	0.0418	0.0416	-0.0002	0.0413	-0.0004	-0.005	-0.0101	-0.0004
yx1216441	NA	0.4448	0.4452	0.0003	0.4455	0.0007	0.0008	0.0015	0.0012
yx1217926	NA	0.3058	0.313	0.0073	0.3203	0.0145	0.0232	0.0454	0.0209
yx1218078	NA	0.3994	0.4228	0.0234	0.4462	0.0467	0.0553	0.1047	0.0778
yx1218179	NA	0.1865	0.1865	0	0.1865	0	0	0.0001	0
yx1218515	NA	0.0186	0.0185	0	0.0185	0	-0.0012	-0.0024	0
yx1219593	NA	0.046	0.0458	-0.0003	0.0455	-0.0005	-0.0058	-0.0116	-0.0006
yx1220351	NA	0.0196	0.0196	0	0.0196	0	-0.0009	-0.0019	0
yx1225618	NA	0.3452	0.3763	0.0311	0.4074	0.0622	0.0826	0.1527	0.095
yx1227798	NA	0	0	0	0	0	NaN	NaN	0
yx1227974	NA	0.3122	0.3157	0.0035	0.3192	0.007	0.011	0.0218	0.0101
yx1228380	NA	0.4048	0.4311	0.0263	0.4574	0.0526	0.061	0.1149	0.0883
yx1228910	NA	0.5125	0.5316	0.0191	0.5507	0.0381	0.0359	0.0693	0.0782
yx1230096	NA	0.407	0.4373	0.0303	0.4675	0.0605	0.0692	0.1295	0.1021
yx1231112	NA	0.215	0.2136	-0.0014	0.2122	-0.0028	-0.0066	-0.0133	-0.0036
yx1233169	NA	0.3085	0.3253	0.0168	0.3421	0.0336	0.0517	0.0983	0.0486
yx1242764	NA	0.6547	0.6642	0.0095	0.6737	0.019	0.0143	0.0282	0.0549
yx1243046	NA	0.6571	0.6753	0.0181	0.6934	0.0362	0.0268	0.0523	0.1057
yx1243555	NA	0.6931	0.688	-0.0051	0.6829	-0.0102	-0.0074	-0.0149	-0.0331
yx1246957	NA	0.4374	0.4738	0.0364	0.5103	0.0729	0.0769	0.1428	0.1296
yx1247092	NA	0.4319	0.4291	-0.0028	0.4264	-0.0056	-0.0065	-0.0131	-0.0098
yx1249046	NA	0.7043	0.7122	0.0079	0.7201	0.0158	0.0111	0.0219	0.0533
yx1249256	NA	0.6111	0.6115	0.0004	0.612	0.0009	0.0007	0.0015	0.0023
yx1249472	NA	0.1081	0.1075	-0.0006	0.1069	-0.0012	-0.0057	-0.0114	-0.0014
yx1249559	NA	0.4236	0.4378	0.0142	0.4519	0.0284	0.0324	0.0628	0.0492
yx1251145	NA	0.2192	0.2193	0.0001	0.2193	0.0001	0.0003	0.0005	0.0001
yx1251982	NA	0.6807	0.6813	0.0006	0.6819	0.0012	0.0009	0.0018	0.0038
yx1252877	NA	0.1256	0.1259	0.0003	0.1261	0.0005	0.0021	0.0042	0.0006
yx1255130	NA	0.7127	0.7196	0.0069	0.7265	0.0137	0.0095	0.0189	0.0478
yx1257132	NA	0.633	0.6525	0.0194	0.6719	0.0389	0.0298	0.0579	0.1059
yx1257874	NA	0.3952	0.4094	0.0142	0.4236	0.0284	0.0346	0.0669	0.0469
yx1258471	NA	0.5858	0.5932	0.0074	0.6005	0.0147	0.0124	0.0246	0.0356
yx1259216	NA	0.5106	0.51	-0.0006	0.5094	-0.0012	-0.0012	-0.0023	-0.0024
yx1260699	NA	0.0232	0.0232	0	0.0233	0	0.001	0.0021	0
yx1263459	NA	0.6166	0.6113	-0.0054	0.6059	-0.0108	-0.0088	-0.0177	-0.028
yx1264298	NA	0.7127	0.7083	-0.0044	0.7038	-0.0089	-0.0063	-0.0126	-0.031
yx1269311	NA	0.0243	0.0244	0	0.0244	0.0001	0.0013	0.0026	0.0001
yx1270622	NA	0.5756	0.5825	0.0069	0.5894	0.0139	0.0119	0.0235	0.0327
yx1271495	NA	0.7005	0.7063	0.0059	0.7122	0.0117	0.0083	0.0164	0.0391
yx1272643	NA	0.7808	0.7928	0.0121	0.8049	0.0241	0.0152	0.03	0.11
yx1273682	NA	0.1615	0.1598	-0.0017	0.1581	-0.0033	-0.0104	-0.021	-0.004
yx1273822	NA	0.4655	0.4735	0.0081	0.4816	0.0162	0.0171	0.0335	0.0302
yx1274329	NA	0.6739	0.6721	-0.0018	0.6702	-0.0037	-0.0027	-0.0055	-0.0113
yx1275332	NA	0.4166	0.4142	-0.0024	0.4118	-0.0048	-0.0058	-0.0116	-0.0082
yx1277944	NA	0.5167	0.5154	-0.0013	0.5141	-0.0025	-0.0025	-0.0049	-0.0052
yx1278042	NA	0.4008	0.4019	0.0012	0.4031	0.0023	0.0029	0.0057	0.0039
yx1278443	NA	0.7176	0.7327	0.0151	0.7478	0.0302	0.0206	0.0404	0.1069
yx1278637	NA	0.592	0.5942	0.0022	0.5963	0.0043	0.0036	0.0072	0.0106
yx1278725	NA	0.0681	0.0682	0	0.0682	0.0001	0.0004	0.0008	0.0001
yx1279050	NA	0.1267	0.1274	0.0007	0.1281	0.0014	0.0057	0.0112	0.0017
yx1279131	NA	0.763	0.7886	0.0256	0.8142	0.0511	0.0324	0.0628	0.2158
yx1284670	NA	0.7673	0.7868	0.0195	0.8062	0.0389	0.0247	0.0483	0.1672
yx1287940	NA	0.6227	0.6415	0.0188	0.6604	0.0377	0.0294	0.0571	0.0999
yx1289016	NA	0.7121	0.7138	0.0017	0.7155	0.0034	0.0024	0.0047	0.0117
yx1290546	NA	0.4865	0.5	0.0135	0.5135	0.0269	0.0269	0.0524	0.0524
yx1294156	NA	0.6162	0.651	0.0348	0.6858	0.0696	0.0534	0.1015	0.1813
yx1295272	NA	0.0766	0.0791	0.0025	0.0816	0.005	0.0315	0.0611	0.0054
yx1296835	NA	0.6098	0.6133	0.0035	0.6168	0.007	0.0057	0.0113	0.0179
yx1297424	NA	0	0	0	0	0	NaN	NaN	0
yx1298975	NA	0.315	0.3125	-0.0025	0.3099	-0.0051	-0.0081	-0.0163	-0.0074
yx1299595	NA	0.1434	0.1425	-0.0009	0.1417	-0.0018	-0.0062	-0.0126	-0.0021
yx1299840	NA	0.5996	0.5941	-0.0055	0.5885	-0.0111	-0.0093	-0.0188	-0.0277
yx1300855	NA	0.3556	0.3519	-0.0036	0.3483	-0.0073	-0.0104	-0.0209	-0.0113
yx1300914	NA	0.0196	0.0196	0	0.0196	0	-0.0011	-0.0021	0
yx1301976	NA	0.5482	0.5599	0.0116	0.5715	0.0232	0.0208	0.0407	0.0515
yx1312528	NA	0.0458	0.0462	0.0003	0.0465	0.0007	0.0075	0.0149	0.0007
yx1312810	NA	0.1164	0.1155	-0.0009	0.1146	-0.0018	-0.008	-0.0161	-0.0021
yx1317756	NA	0.4801	0.486	0.0059	0.492	0.0118	0.0122	0.0241	0.0228
yx1318058	NA	0.2759	0.2868	0.0109	0.2977	0.0218	0.038	0.0732	0.0301
yx1320164	NA	0.02	0.02	0	0.02	0	-0.0008	-0.0017	0
yx1321988	NA	0.6718	0.6666	-0.0052	0.6614	-0.0103	-0.0077	-0.0156	-0.0315
yx1322847	NA	0.5511	0.5642	0.0131	0.5773	0.0262	0.0232	0.0454	0.0584
yx1325894	NA	0.4791	0.5058	0.0267	0.5325	0.0535	0.0528	0.1004	0.1026
yx1329862	NA	0.1773	0.1802	0.0028	0.183	0.0057	0.0158	0.0311	0.0069
yx1331953	NA	0.1003	0.1007	0.0004	0.101	0.0007	0.0036	0.0072	0.0008
yx1346368	NA	0.5186	0.5142	-0.0043	0.5099	-0.0086	-0.0084	-0.0169	-0.0179
yx1347533	NA	0.2	0.2037	0.0037	0.2075	0.0075	0.0183	0.0359	0.0093
yx1350220	NA	0.3727	0.3742	0.0015	0.3757	0.003	0.004	0.008	0.0048
yx1352238	NA	0.0196	0.0196	0	0.0196	0	-0.0009	-0.0019	0
yx1353392	NA	0.0664	0.0681	0.0017	0.0698	0.0033	0.0244	0.0476	0.0036
yx1353915	NA	0.2281	0.2268	-0.0013	0.2254	-0.0027	-0.0059	-0.0119	-0.0035
yx1369202	NA	0	0	0	0	0	NaN	NaN	0
yx1370028	NA	0.2488	0.2484	-0.0004	0.248	-0.0008	-0.0016	-0.0032	-0.0011
$overall
	Ho	Hs	Ht	Dst	Htp	Dstp	Fst	Fstp	Dest
	NaN	0.4744	0.4772	0.0028	0.4799	0.0055	0.0058	0.0115	0.0105

## Sheet: LD_and_HaplotypeFrequencies
Row	Marker1	Marker2	Allele1	Allele2	HapFreq	D	D'	r	r-square
1	yx18369	yx19876	15	18	0.0833333	0.0138889	1	0.13484	0.0181818
2	yx18369	yx19876	15	20	0	-0.0104167	-1	-0.113961	0.012987
3	yx18369	yx19876	15	22	0	-0.00347222	-1	-0.0628695	0.00395257
4	yx18369	yx19876	17	18	0.208333	0	0	0	0
5	yx18369	yx19876	17	20	0	-0.03125	-1	-0.218218	0.047619
6	yx18369	yx19876	17	22	0.0416667	0.03125	1	0.361158	0.130435
7	yx18369	yx19876	19	18	0.458333	-0.0277778	-0.4	-0.151186	0.0228571
8	yx18369	yx19876	19	20	0.125	0.0520833	1	0.319438	0.102041
9	yx18369	yx19876	19	22	0	-0.0243056	-1	-0.246718	0.0608696
10	yx18369	yx19876	25	18	0.0833333	0.0138889	1	0.13484	0.0181818
11	yx18369	yx19876	25	20	0	-0.0104167	-1	-0.113961	0.012987
12	yx18369	yx19876	25	22	0	-0.00347222	-1	-0.0628695	0.00395257
13	yx19876	yx25033	18	23	0.214286	-0.0102041	-0.0666667	-0.0550482	0.0030303
14	yx19876	yx25033	18	24	0.0714286	0.0153061	1	0.144841	0.020979
15	yx19876	yx25033	18	25	0.5	-0.00510204	-0.0666667	-0.02595	0.000673401
16	yx19876	yx25033	20	23	0.0714286	0.0102041	0.0666667	0.0550482	0.0030303
17	yx19876	yx25033	20	24	0	-0.0153061	-1	-0.144841	0.020979
18	yx19876	yx25033	20	25	0.142857	0.00510204	0.0666667	0.02595	0.000673401
19	yx25033	yx31855	23	15	0.047619	0.0272109	1	0.258199	0.0666667
20	yx25033	yx31855	23	16	0.380952	0.0136054	0.222222	0.0785674	0.00617284
21	yx25033	yx31855	23	18	0	-0.0408163	-1	-0.280976	0.0789474
22	yx25033	yx31855	24	15	0	-0.00226757	-1	-0.05	0.0025
23	yx25033	yx31855	24	16	0.047619	0.00680272	1	0.0912871	0.00833333
24	yx25033	yx31855	24	18	0	-0.00453515	-1	-0.0725476	0.00526316
25	yx25033	yx31855	25	15	0	-0.0249433	-1	-0.234521	0.055
26	yx25033	yx31855	25	16	0.428571	-0.0204082	-0.3	-0.116775	0.0136364
27	yx25033	yx31855	25	18	0.0952381	0.0453515	1	0.309344	0.0956938
28	yx31855	yx63164	14	13	0	-0.000625	-1	-0.025641	0.000657462
29	yx31855	yx63164	14	19	0.025	0.00875	1	0.117502	0.0138067
30	yx31855	yx63164	14	21	0	-0.000625	-1	-0.025641	0.000657462
31	yx31855	yx63164	14	25	0	-0.0025	-1	-0.0533761	0.002849
32	yx31855	yx63164	14	27	0	-0.005	-1	-0.0800641	0.00641026
33	yx31855	yx63164	15	13	0	-0.00125	-1	-0.0367359	0.00134953
34	yx31855	yx63164	15	19	0.025	-0.0075	-0.230769	-0.0721479	0.00520532
35	yx31855	yx63164	15	21	0	-0.00125	-1	-0.0367359	0.00134953
36	yx31855	yx63164	15	25	0	-0.005	-1	-0.0764719	0.00584795
37	yx31855	yx63164	15	27	0.025	0.015	0.375	0.172062	0.0296053
38	yx31855	yx63164	16	13	0.025	0.003125	1	0.0605228	0.003663
39	yx31855	yx63164	16	19	0.55	-0.01875	-0.428571	-0.118864	0.0141287
40	yx31855	yx63164	16	21	0.025	0.003125	1	0.0605228	0.003663
41	yx31855	yx63164	16	25	0.1	0.0125	1	0.125988	0.015873
42	yx31855	yx63164	16	27	0.175	-2.77556e-17	-2.77556e-16	-2.09812e-16	4.40213e-32
43	yx31855	yx63164	18	13	0	-0.00125	-1	-0.0367359	0.00134953
44	yx31855	yx63164	18	19	0.05	0.0175	1	0.168345	0.0283401
45	yx31855	yx63164	18	21	0	-0.00125	-1	-0.0367359	0.00134953
46	yx31855	yx63164	18	25	0	-0.005	-1	-0.0764719	0.00584795
47	yx31855	yx63164	18	27	0	-0.01	-1	-0.114708	0.0131579
48	yx63164	yx65308	13	14	0	-0.00892326	-1	-0.120096	0.0144231
49	yx63164	yx65308	13	15	0.0243902	0.0113028	1	0.146938	0.0215909
50	yx63164	yx65308	13	16	0	-0.00237954	-1	-0.0519875	0.0027027
51	yx63164	yx65308	17	14	0	-0.00892326	-1	-0.120096	0.0144231
52	yx63164	yx65308	17	15	0.0243902	0.0113028	1	0.146938	0.0215909
53	yx63164	yx65308	17	16	0	-0.00237954	-1	-0.0519875	0.0027027
54	yx63164	yx65308	19	14	0.243902	0.0118977	0.0888889	0.0512821	0.00262985
55	yx63164	yx65308	19	15	0.317073	-0.0232005	-0.136842	-0.0965927	0.00933014
56	yx63164	yx65308	19	16	0.0731707	0.0113028	0.316667	0.0790843	0.00625433
57	yx63164	yx65308	21	14	0	-0.00892326	-1	-0.120096	0.0144231
58	yx63164	yx65308	21	15	0.0243902	0.0113028	1	0.146938	0.0215909
59	yx63164	yx65308	21	16	0	-0.00237954	-1	-0.0519875	0.0027027
60	yx63164	yx65308	25	14	0	-0.035693	-1	-0.24974	0.0623701
61	yx63164	yx65308	25	15	0.0731707	0.0208209	0.460526	0.140718	0.0198015
62	yx63164	yx65308	25	16	0.0243902	0.0148721	0.168919	0.168919	0.0285336
63	yx63164	yx65308	27	14	0.121951	0.0505651	0.408654	0.264902	0.0701729
64	yx63164	yx65308	27	15	0.0731707	-0.0315289	-0.301136	-0.159546	0.0254549
65	yx63164	yx65308	27	16	0	-0.0190363	-1	-0.161889	0.026208
66	yx65308	yx65551	14	14	0.0212766	-0.00181077	-0.0784314	-0.0154166	0.000237671
67	yx65308	yx65551	14	16	0.319149	-0.01177	-0.216667	-0.0877858	0.00770634
68	yx65308	yx65551	14	18	0.0212766	0.0135808	1	0.195865	0.0383632
69	yx65308	yx65551	15	14	0.0425532	0.00860118	0.287879	0.0705156	0.00497245
70	yx65308	yx65551	15	16	0.489362	0.00271616	0.06	0.0195077	0.00038055
71	yx65308	yx65551	15	18	0	-0.0113173	-1	-0.157174	0.0247036
72	yx65308	yx65551	16	14	0	-0.0067904	-1	-0.0900937	0.00811688
73	yx65308	yx65551	16	16	0.106383	0.00905387	1	0.105234	0.0110742
74	yx65308	yx65551	16	18	0	-0.00226347	-1	-0.0508723	0.00258799
75	yx65551	yx68310	14	14	0	-0.00375	-1	-0.0653255	0.00426743
76	yx65551	yx68310	14	18	0.05	0.02125	1	0.197235	0.0389016
77	yx65551	yx68310	14	20	0	-0.015	-1	-0.150188	0.0225564
78	yx65551	yx68310	14	22	0	-0.0025	-1	-0.0526316	0.00277008
79	yx65551	yx68310	16	14	0.075	0.005625	1	0.0810811	0.00657414
80	yx65551	yx68310	16	18	0.525	-0.006875	-0.215686	-0.0528011	0.00278795
81	yx65551	yx68310	16	20	0.3	0.0225	1	0.186411	0.034749
82	yx65551	yx68310	16	22	0.025	-0.02125	-0.459459	-0.370178	0.137032
83	yx65551	yx68310	18	14	0	-0.001875	-1	-0.0455961	0.002079
84	yx65551	yx68310	18	18	0	-0.014375	-1	-0.186255	0.0346908
85	yx65551	yx68310	18	20	0	-0.0075	-1	-0.104828	0.010989
86	yx65551	yx68310	18	22	0.025	0.02375	1	0.697982	0.487179
87	yx68310	yx74214	14	18	0	-0.00694444	-1	-0.0909091	0.00826446
88	yx68310	yx74214	14	20	0	-0.00231481	-1	-0.0509647	0.0025974
89	yx68310	yx74214	14	22	0	-0.00694444	-1	-0.0909091	0.00826446
90	yx68310	yx74214	14	26	0	-0.0277778	-1	-0.213201	0.0454545
91	yx68310	yx74214	14	28	0.0833333	0.0578704	1	0.454545	0.206612
92	yx68310	yx74214	14	30	0	-0.00694444	-1	-0.0909091	0.00826446
93	yx68310	yx74214	14	32	0	-0.00694444	-1	-0.0909091	0.00826446
94	yx68310	yx74214	18	18	0.0277778	-0.0185185	-0.4	-0.13484	0.0181818
95	yx68310	yx74214	18	20	0.0277778	0.0123457	1	0.151186	0.0228571
96	yx68310	yx74214	18	22	0.0277778	-0.0185185	-0.4	-0.13484	0.0181818
97	yx68310	yx74214	18	26	0.222222	0.037037	0.25	0.158114	0.025
98	yx68310	yx74214	18	28	0.138889	-0.0308642	-0.181818	-0.13484	0.0181818
99	yx68310	yx74214	18	30	0.0277778	-0.0185185	-0.4	-0.13484	0.0181818
100	yx68310	yx74214	18	32	0.0833333	0.037037	1	0.26968	0.0727273
101	yx68310	yx74214	20	18	0.0277778	0.00231481	0.04	0.0181818	0.000330579
102	yx68310	yx74214	20	20	0	-0.00848765	-1	-0.112122	0.0125714
103	yx68310	yx74214	20	22	0.0555556	0.0300926	0.52	0.236364	0.0558678
104	yx68310	yx74214	20	26	0.111111	0.00925926	0.0454545	0.0426401	0.00181818
105	yx68310	yx74214	20	28	0.0833333	-0.0100309	-0.107438	-0.0472727	0.00223471
106	yx68310	yx74214	20	30	0.0277778	0.00231481	0.04	0.0181818	0.000330579
107	yx68310	yx74214	20	32	0	-0.025463	-1	-0.2	0.04
108	yx68310	yx74214	22	18	0.0277778	0.0231481	0.454545	0.365636	0.13369
109	yx68310	yx74214	22	20	0	-0.00154321	-1	-0.040996	0.00168067
110	yx68310	yx74214	22	22	0	-0.00462963	-1	-0.0731272	0.00534759
111	yx68310	yx74214	22	26	0	-0.0185185	-1	-0.171499	0.0294118
112	yx68310	yx74214	22	28	0	-0.0169753	-1	-0.16088	0.0258824
113	yx68310	yx74214	22	30	0.0277778	0.0231481	0.454545	0.365636	0.13369
114	yx68310	yx74214	22	32	0	-0.00462963	-1	-0.0731272	0.00534759
115	yx74214	yx74834	18	20	0.108108	0.00292184	1	0.0580259	0.003367
116	yx74214	yx74834	18	26	0	-0.00292184	-1	-0.0580259	0.003367
117	yx74214	yx74834	20	20	0.027027	0.00073046	1	0.0277778	0.000771605
118	yx74214	yx74834	20	26	0	-0.00073046	-1	-0.0277778	0.000771605
119	yx74214	yx74834	22	20	0.0810811	0.00219138	1	0.0495074	0.00245098
120	yx74214	yx74834	22	26	0	-0.00219138	-1	-0.0495074	0.00245098
121	yx74214	yx74834	26	20	0.27027	-0.018992	-1	-0.256235	0.0656566
122	yx74214	yx74834	26	26	0.027027	0.018992	1	0.256235	0.0656566
123	yx74214	yx74834	28	20	0.324324	0.00876552	1	0.11547	0.0133333
124	yx74214	yx74834	28	26	0	-0.00876552	-1	-0.11547	0.0133333
125	yx74214	yx74834	30	20	0.0810811	0.00219138	1	0.0495074	0.00245098
126	yx74214	yx74834	30	26	0	-0.00219138	-1	-0.0495074	0.00245098
127	yx74214	yx74834	32	20	0.0810811	0.00219138	1	0.0495074	0.00245098
128	yx74214	yx74834	32	26	0	-0.00219138	-1	-0.0495074	0.00245098
129	yx74834	yx75156	20	18	0.883721	0.0189292	0.448718	0.309456	0.095763
130	yx74834	yx75156	20	20	0	-0.0221741	-1	-0.698638	0.488095
131	yx74834	yx75156	20	22	0.0697674	0.003245	1	0.0604858	0.00365854
132	yx74834	yx75156	21	18	0.0232558	0.00216333	1	0.0494166	0.002442
133	yx74834	yx75156	21	20	0	-0.000540833	-1	-0.0238095	0.000566893
134	yx74834	yx75156	21	22	0	-0.0016225	-1	-0.0422577	0.00178571
135	yx74834	yx75156	26	18	0	-0.0210925	-1	-0.481812	0.232143
136	yx74834	yx75156	26	20	0.0232558	0.022715	1	1	1
137	yx74834	yx75156	26	22	0	-0.0016225	-1	-0.0422577	0.00178571
138	yx75156	yx75691	18	22	0.0232558	0.00216333	1	0.0494166	0.002442
139	yx75156	yx75691	18	26	0.0232558	0.00216333	1	0.0494166	0.002442
140	yx75156	yx75691	18	28	0.348837	-0.0308275	-0.57	-0.215133	0.0462821
141	yx75156	yx75691	18	30	0.325581	0.00919416	0.283333	0.0664144	0.00441087
142	yx75156	yx75691	18	32	0.162791	0.0151433	1	0.14122	0.019943
143	yx75156	yx75691	18	36	0.0232558	0.00216333	1	0.0494166	0.002442
144	yx75156	yx75691	20	22	0	-0.000540833	-1	-0.0238095	0.000566893
145	yx75156	yx75691	20	26	0	-0.000540833	-1	-0.0238095	0.000566893
146	yx75156	yx75691	20	28	0	-0.00973499	-1	-0.130931	0.0171429
147	yx75156	yx75691	20	30	0.0232558	0.0151433	1	0.210819	0.0444444
148	yx75156	yx75691	20	32	0	-0.00378583	-1	-0.0680414	0.00462963
149	yx75156	yx75691	20	36	0	-0.000540833	-1	-0.0238095	0.000566893
150	yx75156	yx75691	22	22	0	-0.0016225	-1	-0.0422577	0.00178571
151	yx75156	yx75691	22	26	0	-0.0016225	-1	-0.0422577	0.00178571
152	yx75156	yx75691	22	28	0.0697674	0.0405625	1	0.322749	0.104167
153	yx75156	yx75691	22	30	0	-0.0243375	-1	-0.200446	0.0401786
154	yx75156	yx75691	22	32	0	-0.0113575	-1	-0.120761	0.0145833
155	yx75156	yx75691	22	36	0	-0.0016225	-1	-0.0422577	0.00178571
156	yx75691	yx77297	22	37	0	-0.01125	-1	-0.144841	0.020979
157	yx75691	yx77297	22	39	0	-0.0075	-1	-0.104828	0.010989
158	yx75691	yx77297	22	41	0	-0.0025	-1	-0.0533761	0.002849
159	yx75691	yx77297	22	43	0.025	0.021875	1	0.423659	0.179487
160	yx75691	yx77297	22	45	0	-0.000625	-1	-0.025641	0.000657462
161	yx75691	yx77297	26	37	0.025	0.01375	1	0.177028	0.031339
162	yx75691	yx77297	26	39	0	-0.0075	-1	-0.104828	0.010989
163	yx75691	yx77297	26	41	0	-0.0025	-1	-0.0533761	0.002849
164	yx75691	yx77297	26	43	0	-0.003125	-1	-0.0605228	0.003663
165	yx75691	yx77297	26	45	0	-0.000625	-1	-0.025641	0.000657462
166	yx75691	yx77297	28	37	0.2	0.00875	0.0374332	0.0355789	0.00126586
167	yx75691	yx77297	28	39	0.15	0.0225	0.130435	0.0993218	0.00986482
168	yx75691	yx77297	28	41	0.05	0.0075	0.130435	0.0505722	0.00255754
169	yx75691	yx77297	28	43	0.025	-0.028125	-0.529412	-0.17203	0.0295944
170	yx75691	yx77297	28	45	0	-0.010625	-1	-0.137666	0.0189521
171	yx75691	yx77297	30	37	0.1	-0.04625	-0.316239	-0.198486	0.0393968
172	yx75691	yx77297	30	39	0.125	0.0275	0.135802	0.128124	0.0164157
173	yx75691	yx77297	30	41	0.025	-0.0075	-0.230769	-0.0533761	0.002849
174	yx75691	yx77297	30	43	0.075	0.034375	0.407407	0.221917	0.049247
175	yx75691	yx77297	30	45	0	-0.008125	-1	-0.111111	0.0123457
176	yx75691	yx77297	32	37	0.125	0.04625	0.480519	0.244669	0.0598627
177	yx75691	yx77297	32	39	0.025	-0.0275	-0.52381	-0.157935	0.0249433
178	yx75691	yx77297	32	41	0	-0.0175	-1	-0.153522	0.023569
179	yx75691	yx77297	32	43	0	-0.021875	-1	-0.174078	0.030303
180	yx75691	yx77297	32	45	0.025	0.020625	1	0.347677	0.120879
181	yx75691	yx77297	36	37	0	-0.01125	-1	-0.144841	0.020979
182	yx75691	yx77297	36	39	0	-0.0075	-1	-0.104828	0.010989
183	yx75691	yx77297	36	41	0.025	0.0225	1	0.480384	0.230769
184	yx75691	yx77297	36	43	0	-0.003125	-1	-0.0605228	0.003663
185	yx75691	yx77297	36	45	0	-0.000625	-1	-0.025641	0.000657462
186	yx77297	yx80771	33	25	0	-0.0216942	-1	-0.698836	0.488372
187	yx77297	yx80771	33	27	0	-0.000516529	-1	-0.0232558	0.000540833
188	yx77297	yx80771	33	31	0.0227273	0.0222107	1	1	1
189	yx77297	yx80771	37	25	0.454545	0.0206612	1	0.199205	0.0396825
190	yx77297	yx80771	37	27	0	-0.0103306	-1	-0.139212	0.0193798
191	yx77297	yx80771	37	31	0	-0.0103306	-1	-0.139212	0.0193798
192	yx77297	yx80771	39	25	0.272727	0.0123967	1	0.133631	0.0178571
193	yx77297	yx80771	39	27	0	-0.00619835	-1	-0.0933859	0.00872093
194	yx77297	yx80771	39	31	0	-0.00619835	-1	-0.0933859	0.00872093
195	yx77297	yx80771	41	25	0.0909091	-0.017562	-0.435897	-0.265657	0.0705739
196	yx77297	yx80771	41	27	0.0227273	0.0201446	1	0.425905	0.181395
197	yx77297	yx80771	41	31	0	-0.00258264	-1	-0.0546032	0.00298151
198	yx77297	yx80771	43	25	0.113636	0.00516529	1	0.0781345	0.00610501
199	yx77297	yx80771	43	27	0	-0.00258264	-1	-0.0546032	0.00298151
200	yx77297	yx80771	43	31	0	-0.00258264	-1	-0.0546032	0.00298151
201	yx77297	yx80771	45	25	0.0227273	0.00103306	1	0.0332779	0.00110742
202	yx77297	yx80771	45	27	0	-0.000516529	-1	-0.0232558	0.000540833
203	yx77297	yx80771	45	31	0	-0.000516529	-1	-0.0232558	0.000540833
204	yx80771	yx81634	25	14	0.025	0.00125	1	0.0367359	0.00134953
205	yx80771	yx81634	25	20	0.05	0.0025	1	0.0526316	0.00277008
206	yx80771	yx81634	25	22	0.075	0.00375	1	0.0653255	0.00426743
207	yx80771	yx81634	25	24	0.25	-0.01125	-0.310345	-0.115603	0.0133641
208	yx80771	yx81634	25	26	0.275	0.01375	1	0.141293	0.0199637
209	yx80771	yx81634	25	28	0.05	0.0025	1	0.0526316	0.00277008
210	yx80771	yx81634	25	30	0.225	0.01125	1	0.123613	0.0152801
211	yx80771	yx81634	25	34	0	-0.02375	-1	-0.697982	0.487179
212	yx80771	yx81634	27	14	0	-0.000625	-1	-0.025641	0.000657462
213	yx80771	yx81634	27	20	0	-0.00125	-1	-0.0367359	0.00134953
214	yx80771	yx81634	27	22	0	-0.001875	-1	-0.0455961	0.002079
215	yx80771	yx81634	27	24	0	-0.006875	-1	-0.09862	0.00972591
216	yx80771	yx81634	27	26	0	-0.006875	-1	-0.09862	0.00972591
217	yx80771	yx81634	27	28	0	-0.00125	-1	-0.0367359	0.00134953
218	yx80771	yx81634	27	30	0	-0.005625	-1	-0.0862796	0.00744417
219	yx80771	yx81634	27	34	0.025	0.024375	1	1	1
220	yx80771	yx81634	31	14	0	-0.000625	-1	-0.025641	0.000657462
221	yx80771	yx81634	31	20	0	-0.00125	-1	-0.0367359	0.00134953
222	yx80771	yx81634	31	22	0	-0.001875	-1	-0.0455961	0.002079
223	yx80771	yx81634	31	24	0.025	0.018125	1	0.259998	0.0675991
224	yx80771	yx81634	31	26	0	-0.006875	-1	-0.09862	0.00972591
225	yx80771	yx81634	31	28	0	-0.00125	-1	-0.0367359	0.00134953
226	yx80771	yx81634	31	30	0	-0.005625	-1	-0.0862796	0.00744417
227	yx80771	yx81634	31	34	0	-0.000625	-1	-0.025641	0.000657462
228	yx81634	yx81829	14	20	0	-0.00231481	-1	-0.0509647	0.0025974
229	yx81634	yx81829	14	22	0	-0.0169753	-1	-0.211891	0.044898
230	yx81634	yx81829	14	24	0.0277778	0.0192901	1	0.254824	0.0649351
231	yx81634	yx81829	20	20	0	-0.00462963	-1	-0.0731272	0.00534759
232	yx81634	yx81829	20	22	0.0555556	0.0216049	1	0.193476	0.0374332
233	yx81634	yx81829	20	24	0	-0.0169753	-1	-0.16088	0.0258824
234	yx81634	yx81829	22	20	0.0555556	0.0509259	1	0.8044	0.647059
235	yx81634	yx81829	22	22	0	-0.0339506	-1	-0.304034	0.092437
236	yx81634	yx81829	22	24	0	-0.0169753	-1	-0.16088	0.0258824
237	yx81634	yx81829	24	20	0	-0.025463	-1	-0.2	0.04
238	yx81634	yx81829	24	22	0.166667	-0.0200617	-0.107438	-0.0893371	0.00798111
239	yx81634	yx81829	24	24	0.138889	0.0455247	0.214545	0.214545	0.0460298
240	yx81634	yx81829	26	20	0.0277778	0.00694444	0.111111	0.0580259	0.003367
241	yx81634	yx81829	26	22	0.222222	0.0694444	0.714286	0.328976	0.108225
242	yx81634	yx81829	26	24	0	-0.0763889	-1	-0.382971	0.146667
243	yx81634	yx81829	28	20	0	-0.00462963	-1	-0.0731272	0.00534759
244	yx81634	yx81829	28	22	0.0555556	0.0216049	1	0.193476	0.0374332
245	yx81634	yx81829	28	24	0	-0.0169753	-1	-0.16088	0.0258824
246	yx81634	yx81829	30	20	0	-0.0185185	-1	-0.161165	0.025974
247	yx81634	yx81829	30	22	0.111111	-0.0246914	-0.181818	-0.121829	0.0148423
248	yx81634	yx81829	30	24	0.111111	0.0432099	0.28	0.22563	0.0509091
249	yx81634	yx81829	34	20	0	-0.00231481	-1	-0.0509647	0.0025974
250	yx81634	yx81829	34	22	0	-0.0169753	-1	-0.211891	0.044898
251	yx81634	yx81829	34	24	0.0277778	0.0192901	1	0.254824	0.0649351
252	yx81829	yx81996	20	20	0	-0.00520291	-1	-0.0800641	0.00641026
253	yx81829	yx81996	20	22	0	-0.00520291	-1	-0.0800641	0.00641026
254	yx81829	yx81996	20	24	0	-0.0104058	-1	-0.115163	0.0132626
255	yx81829	yx81996	20	26	0	-0.0364204	-1	-0.236833	0.0560897
256	yx81829	yx81996	20	28	0.0645161	0.0332986	0.256	0.229157	0.0525128
257	yx81829	yx81996	20	30	0	-0.0104058	-1	-0.115163	0.0132626
258	yx81829	yx81996	20	32	0.0322581	0.0062435	0.0461538	0.0461538	0.00213018
259	yx81829	yx81996	20	34	0.0645161	0.0280957	0.225	0.1827	0.0333791
260	yx81829	yx81996	22	20	0	-0.0176899	-1	-0.201187	0.0404762
261	yx81829	yx81996	22	22	0	-0.0176899	-1	-0.201187	0.0404762
262	yx81829	yx81996	22	24	0.0322581	-0.00312175	-0.0882353	-0.025534	0.000651985
263	yx81829	yx81996	22	26	0.129032	0.00520291	0.0510204	0.025005	0.00062525
264	yx81829	yx81996	22	28	0.129032	0.0228928	0.261905	0.116436	0.0135574
265	yx81829	yx81996	22	30	0.0645161	0.0291363	1	0.238317	0.0567951
266	yx81829	yx81996	22	32	0.129032	0.0405827	0.557143	0.22172	0.0491597
267	yx81829	yx81996	22	34	0.0645161	-0.0593132	-0.478992	-0.285057	0.0812575
268	yx81829	yx81996	24	20	0.0322581	0.0228928	1	0.28545	0.0814815
269	yx81829	yx81996	24	22	0.0322581	0.0228928	1	0.28545	0.0814815
270	yx81829	yx81996	24	24	0.0322581	0.0135276	0.295455	0.12131	0.0147161
271	yx81829	yx81996	24	26	0.0967742	0.0312175	0.194805	0.164488	0.0270563
272	yx81829	yx81996	24	28	0	-0.0561915	-1	-0.31334	0.0981818
273	yx81829	yx81996	24	30	0	-0.0187305	-1	-0.167968	0.0282132
274	yx81829	yx81996	24	32	0	-0.0468262	-1	-0.280484	0.0786713
275	yx81829	yx81996	24	34	0.0967742	0.0312175	0.194805	0.164488	0.0270563
276	yx81996	yx82343	22	18	0	-0.00356718	-1	-0.0641941	0.00412088
277	yx81996	yx82343	22	20	0	-0.0059453	-1	-0.0862582	0.00744048
278	yx81996	yx82343	22	22	0	-0.00356718	-1	-0.0641941	0.00412088
279	yx81996	yx82343	22	24	0	-0.00356718	-1	-0.0641941	0.00412088
280	yx81996	yx82343	22	28	0	-0.00356718	-1	-0.0641941	0.00412088
281	yx81996	yx82343	22	30	0	-0.00356718	-1	-0.0641941	0.00412088
282	yx81996	yx82343	22	31	0.0344828	0.0321046	1	0.694365	0.482143
283	yx81996	yx82343	22	32	0	-0.0059453	-1	-0.0862582	0.00744048
284	yx81996	yx82343	22	34	0	-0.00118906	-1	-0.0357143	0.00127551
285	yx81996	yx82343	22	36	0	-0.00118906	-1	-0.0357143	0.00127551
286	yx81996	yx82343	24	18	0	-0.00713436	-1	-0.09245	0.00854701
287	yx81996	yx82343	24	20	0	-0.0118906	-1	-0.124226	0.0154321
288	yx81996	yx82343	24	22	0.0344828	0.0273484	0.442308	0.354392	0.125594
289	yx81996	yx82343	24	24	0	-0.00713436	-1	-0.09245	0.00854701
290	yx81996	yx82343	24	28	0	-0.00713436	-1	-0.09245	0.00854701
291	yx81996	yx82343	24	30	0	-0.00713436	-1	-0.09245	0.00854701
292	yx81996	yx82343	24	31	0	-0.00475624	-1	-0.0740741	0.00548697
293	yx81996	yx82343	24	32	0.0344828	0.0225922	0.395833	0.236029	0.0557099
294	yx81996	yx82343	24	34	0	-0.00237812	-1	-0.0514344	0.0026455
295	yx81996	yx82343	24	36	0	-0.00237812	-1	-0.0514344	0.0026455
296	yx81996	yx82343	26	18	0.0344828	0.0130797	0.15942	0.106024	0.0112412
297	yx81996	yx82343	26	20	0	-0.0356718	-1	-0.233126	0.0543478
298	yx81996	yx82343	26	22	0.0344828	0.0130797	0.15942	0.106024	0.0112412
299	yx81996	yx82343	26	24	0.0689655	0.0475624	0.57971	0.385543	0.148644
300	yx81996	yx82343	26	28	0.0689655	0.0475624	0.57971	0.385543	0.148644
301	yx81996	yx82343	26	30	0	-0.0214031	-1	-0.173494	0.0301003
302	yx81996	yx82343	26	31	0	-0.0142687	-1	-0.13901	0.0193237
303	yx81996	yx82343	26	32	0	-0.0356718	-1	-0.233126	0.0543478
304	yx81996	yx82343	26	34	0	-0.00713436	-1	-0.0965234	0.00931677
305	yx81996	yx82343	26	36	0	-0.00713436	-1	-0.0965234	0.00931677
306	yx81996	yx82343	28	18	0	-0.0178359	-1	-0.155043	0.0240385
307	yx81996	yx82343	28	20	0.0344828	0.00475624	0.0333333	0.0333333	0.00111111
308	yx81996	yx82343	28	22	0	-0.0178359	-1	-0.155043	0.0240385
309	yx81996	yx82343	28	24	0	-0.0178359	-1	-0.155043	0.0240385
310	yx81996	yx82343	28	28	0	-0.0178359	-1	-0.155043	0.0240385
311	yx81996	yx82343	28	30	0	-0.0178359	-1	-0.155043	0.0240385
312	yx81996	yx82343	28	31	0.0344828	0.0225922	0.395833	0.236029	0.0557099
313	yx81996	yx82343	28	32	0.0689655	0.039239	0.275	0.275	0.075625
314	yx81996	yx82343	28	34	0.0344828	0.0285375	1	0.414039	0.171429
315	yx81996	yx82343	28	36	0	-0.0059453	-1	-0.0862582	0.00744048
316	yx81996	yx82343	30	18	0.0344828	0.0237812	0.25641	0.25641	0.0657462
317	yx81996	yx82343	30	20	0	-0.0178359	-1	-0.155043	0.0240385
318	yx81996	yx82343	30	22	0	-0.0107015	-1	-0.115385	0.0133136
319	yx81996	yx82343	30	24	0	-0.0107015	-1	-0.115385	0.0133136
320	yx81996	yx82343	30	28	0	-0.0107015	-1	-0.115385	0.0133136
321	yx81996	yx82343	30	30	0.0344828	0.0237812	0.25641	0.25641	0.0657462
322	yx81996	yx82343	30	31	0	-0.00713436	-1	-0.09245	0.00854701
323	yx81996	yx82343	30	32	0.0344828	0.0166468	0.194444	0.144707	0.0209402
324	yx81996	yx82343	30	34	0	-0.00356718	-1	-0.0641941	0.00412088
325	yx81996	yx82343	30	36	0	-0.00356718	-1	-0.0641941	0.00412088
326	yx81996	yx82343	32	18	0	-0.0178359	-1	-0.155043	0.0240385
327	yx81996	yx82343	32	20	0.137931	0.108205	0.758333	0.758333	0.575069
328	yx81996	yx82343	32	22	0.0344828	0.0166468	0.194444	0.144707	0.0209402
329	yx81996	yx82343	32	24	0	-0.0178359	-1	-0.155043	0.0240385
330	yx81996	yx82343	32	28	0	-0.0178359	-1	-0.155043	0.0240385
331	yx81996	yx82343	32	30	0	-0.0178359	-1	-0.155043	0.0240385
332	yx81996	yx82343	32	31	0	-0.0118906	-1	-0.124226	0.0154321
333	yx81996	yx82343	32	32	0	-0.0297265	-1	-0.208333	0.0434028
334	yx81996	yx82343	32	34	0	-0.0059453	-1	-0.0862582	0.00744048
335	yx81996	yx82343	32	36	0	-0.0059453	-1	-0.0862582	0.00744048
336	yx81996	yx82343	34	18	0.0344828	0.00951249	0.121212	0.0729932	0.00532801
337	yx81996	yx82343	34	20	0	-0.0416171	-1	-0.257464	0.0662879
338	yx81996	yx82343	34	22	0	-0.0249703	-1	-0.191607	0.0367133
339	yx81996	yx82343	34	24	0.0344828	0.00951249	0.121212	0.0729932	0.00532801
340	yx81996	yx82343	34	28	0.0344828	0.00951249	0.121212	0.0729932	0.00532801
341	yx81996	yx82343	34	30	0.0689655	0.0439952	0.560606	0.337593	0.113969
342	yx81996	yx82343	34	31	0	-0.0166468	-1	-0.153522	0.023569
343	yx81996	yx82343	34	32	0.0344828	-0.00713436	-0.171429	-0.0441367	0.00194805
344	yx81996	yx82343	34	34	0	-0.00832342	-1	-0.1066	0.0113636
345	yx81996	yx82343	34	36	0.0344828	0.0261593	1	0.33503	0.112245
346	yx82343	yx83469	18	22	0	-0.00197239	-1	-0.0468293	0.00219298
347	yx82343	yx83469	18	25	0.0512821	0.0295858	0.535714	0.246732	0.0608766
348	yx82343	yx83469	18	28	0.025641	-0.0118343	-0.315789	-0.0888523	0.00789474
349	yx82343	yx83469	18	31	0	-0.00788955	-1	-0.09759	0.00952381
350	yx82343	yx83469	18	34	0	-0.00788955	-1	-0.09759	0.00952381
351	yx82343	yx83469	20	22	0	-0.00394477	-1	-0.0691714	0.00478469
352	yx82343	yx83469	20	25	0.102564	0.0591716	0.535714	0.364447	0.132822
353	yx82343	yx83469	20	28	0	-0.0749507	-1	-0.415605	0.172727
354	yx82343	yx83469	20	31	0	-0.0157791	-1	-0.14415	0.0207792
355	yx82343	yx83469	20	34	0.0512821	0.035503	0.409091	0.324337	0.105195
356	yx82343	yx83469	22	22	0	-0.00197239	-1	-0.0468293	0.00219298
357	yx82343	yx83469	22	25	0	-0.0216963	-1	-0.180937	0.0327381
358	yx82343	yx83469	22	28	0.0769231	0.0394477	1	0.296174	0.0877193
359	yx82343	yx83469	22	31	0	-0.00788955	-1	-0.09759	0.00952381
360	yx82343	yx83469	22	34	0	-0.00788955	-1	-0.09759	0.00952381
361	yx82343	yx83469	24	22	0	-0.00328731	-1	-0.0622091	0.00386997
362	yx82343	yx83469	24	25	0	-0.0361604	-1	-0.24036	0.0577731
363	yx82343	yx83469	24	28	0.102564	0.0401052	0.61	0.240001	0.0576006
364	yx82343	yx83469	24	31	0	-0.0131492	-1	-0.129641	0.0168067
365	yx82343	yx83469	24	34	0.025641	0.0124918	0.139706	0.123159	0.0151681
366	yx82343	yx83469	26	22	0	-0.000657462	-1	-0.0263158	0.000692521
367	yx82343	yx83469	26	25	0.025641	0.0184089	1	0.258816	0.0669856
368	yx82343	yx83469	26	28	0	-0.0124918	-1	-0.158114	0.025
369	yx82343	yx83469	26	31	0	-0.00262985	-1	-0.0548408	0.00300752
370	yx82343	yx83469	26	34	0	-0.00262985	-1	-0.0548408	0.00300752
371	yx82343	yx83469	28	22	0	-0.00262985	-1	-0.0548408	0.00300752
372	yx82343	yx83469	28	25	0	-0.0289283	-1	-0.211891	0.044898
373	yx82343	yx83469	28	28	0.102564	0.052597	1	0.346844	0.120301
374	yx82343	yx83469	28	31	0	-0.0105194	-1	-0.114286	0.0130612
375	yx82343	yx83469	28	34	0	-0.0105194	-1	-0.114286	0.0130612
376	yx82343	yx83469	30	22	0	-0.00197239	-1	-0.0468293	0.00219298
377	yx82343	yx83469	30	25	0.0512821	0.0295858	0.535714	0.246732	0.0608766
378	yx82343	yx83469	30	28	0	-0.0374753	-1	-0.281366	0.0791667
379	yx82343	yx83469	30	31	0.025641	0.0177515	0.257143	0.219578	0.0482143
380	yx82343	yx83469	30	34	0	-0.00788955	-1	-0.09759	0.00952381
381	yx82343	yx83469	31	22	0	-0.00131492	-1	-0.0377157	0.00142248
382	yx82343	yx83469	31	25	0.025641	0.0111769	0.303571	0.112605	0.0126799
383	yx82343	yx83469	31	28	0.025641	0.000657462	0.025	0.00596338	3.55619e-05
384	yx82343	yx83469	31	31	0	-0.0052597	-1	-0.0785977	0.00617761
385	yx82343	yx83469	31	34	0	-0.0052597	-1	-0.0785977	0.00617761
386	yx82343	yx83469	32	22	0.025641	0.0210388	1	0.346844	0.120301
387	yx82343	yx83469	32	25	0	-0.0506246	-1	-0.293151	0.0859375
388	yx82343	yx83469	32	28	0.0512821	-0.0361604	-0.413534	-0.188515	0.0355381
389	yx82343	yx83469	32	31	0.0769231	0.0585141	0.695312	0.502576	0.252583
390	yx82343	yx83469	32	34	0.025641	0.00723208	0.0859375	0.0621162	0.00385842
391	yx82343	yx83469	34	22	0	-0.00262985	-1	-0.0548408	0.00300752
392	yx82343	yx83469	34	25	0	-0.0289283	-1	-0.211891	0.044898
393	yx82343	yx83469	34	28	0.102564	0.052597	1	0.346844	0.120301
394	yx82343	yx83469	34	31	0	-0.0105194	-1	-0.114286	0.0130612
395	yx82343	yx83469	34	34	0	-0.0105194	-1	-0.114286	0.0130612
396	yx82343	yx83469	36	22	0	-0.000657462	-1	-0.0263158	0.000692521
397	yx82343	yx83469	36	25	0.025641	0.0184089	1	0.258816	0.0669856
398	yx82343	yx83469	36	28	0	-0.0124918	-1	-0.158114	0.025
399	yx82343	yx83469	36	31	0	-0.00262985	-1	-0.0548408	0.00300752
400	yx82343	yx83469	36	34	0	-0.00262985	-1	-0.0548408	0.00300752
401	yx83469	yx84630	22	22	0	-0.000369822	-1	-0.0196078	0.000384468
402	yx83469	yx84630	22	25	0	-0.000369822	-1	-0.0196078	0.000384468
403	yx83469	yx84630	22	28	0	-0.00110947	-1	-0.0346479	0.00120048
404	yx83469	yx84630	22	31	0	-0.000369822	-1	-0.0196078	0.000384468
405	yx83469	yx84630	22	34	0.0192308	0.0066568	1	0.101885	0.0103806
406	yx83469	yx84630	22	37	0	-0.00406805	-1	-0.0725303	0.00526064
407	yx83469	yx84630	22	40	0	-0.000369822	-1	-0.0196078	0.000384468
408	yx83469	yx84630	25	22	0	-0.00406805	-1	-0.0725303	0.00526064
409	yx83469	yx84630	25	25	0	-0.00406805	-1	-0.0725303	0.00526064
410	yx83469	yx84630	25	28	0.0192308	0.00702663	0.154472	0.0737916	0.00544519
411	yx83469	yx84630	25	31	0	-0.00406805	-1	-0.0725303	0.00526064
412	yx83469	yx84630	25	34	0.0961538	-0.0421598	-0.304813	-0.216991	0.0470849
413	yx83469	yx84630	25	37	0.0769231	0.0321746	0.192905	0.192905	0.0372122
414	yx83469	yx84630	25	40	0.0192308	0.0151627	1	0.27034	0.0730838
415	yx83469	yx84630	28	22	0	-0.0114645	-1	-0.170132	0.0289449
416	yx83469	yx84630	28	25	0	-0.0114645	-1	-0.170132	0.0289449
417	yx83469	yx84630	28	28	0.0384615	0.00406805	0.174603	0.0355585	0.00126441
418	yx83469	yx84630	28	31	0.0192308	0.00776627	1	0.115251	0.0132827
419	yx83469	yx84630	28	34	0.461538	0.0717456	0.34767	0.307352	0.094465
420	yx83469	yx84630	28	37	0.0769231	-0.0491864	-0.390029	-0.245456	0.0602484
421	yx83469	yx84630	28	40	0	-0.0114645	-1	-0.170132	0.0289449
422	yx83469	yx84630	31	22	0.0192308	0.0173817	1	0.429318	0.184314
423	yx83469	yx84630	31	25	0.0192308	0.0173817	1	0.429318	0.184314
424	yx83469	yx84630	31	28	0	-0.00554734	-1	-0.0807047	0.00651324
425	yx83469	yx84630	31	31	0	-0.00184911	-1	-0.0456721	0.00208594
426	yx83469	yx84630	31	34	0.0384615	-0.0244083	-0.388235	-0.174034	0.0302879
427	yx83469	yx84630	31	37	0.0192308	-0.00110947	-0.0545455	-0.00921508	8.49177e-05
428	yx83469	yx84630	31	40	0	-0.00184911	-1	-0.0456721	0.00208594
429	yx83469	yx84630	34	22	0	-0.00147929	-1	-0.0404226	0.00163399
430	yx83469	yx84630	34	25	0	-0.00147929	-1	-0.0404226	0.00163399
431	yx83469	yx84630	34	28	0	-0.00443787	-1	-0.0714286	0.00510204
432	yx83469	yx84630	34	31	0	-0.00147929	-1	-0.0404226	0.00163399
433	yx83469	yx84630	34	34	0.0384615	-0.0118343	-0.235294	-0.093352	0.0087146
434	yx83469	yx84630	34	37	0.0384615	0.0221893	0.365854	0.203898	0.0415743
435	yx83469	yx84630	34	40	0	-0.00147929	-1	-0.0404226	0.00163399
436	yx84630	yx86297	22	30	0	-0.0004	-1	-0.0204082	0.000416493
437	yx84630	yx86297	22	33	0	-0.0024	-1	-0.0527535	0.00278293
438	yx84630	yx86297	22	36	0.02	0.0164	1	0.304911	0.0929705
439	yx84630	yx86297	22	39	0	-0.0028	-1	-0.057639	0.00332226
440	yx84630	yx86297	22	42	0	-0.006	-1	-0.093522	0.00874636
441	yx84630	yx86297	22	45	0	-0.0036	-1	-0.0669316	0.00447984
442	yx84630	yx86297	22	48	0	-0.0004	-1	-0.0204082	0.000416493
443	yx84630	yx86297	22	51	0	-0.0008	-1	-0.0291606	0.00085034
444	yx84630	yx86297	25	30	0	-0.0004	-1	-0.0204082	0.000416493
445	yx84630	yx86297	25	33	0	-0.0024	-1	-0.0527535	0.00278293
446	yx84630	yx86297	25	36	0	-0.0036	-1	-0.0669316	0.00447984
447	yx84630	yx86297	25	39	0	-0.0028	-1	-0.057639	0.00332226
448	yx84630	yx86297	25	42	0	-0.006	-1	-0.093522	0.00874636
449	yx84630	yx86297	25	45	0.02	0.0164	1	0.304911	0.0929705
450	yx84630	yx86297	25	48	0	-0.0004	-1	-0.0204082	0.000416493
451	yx84630	yx86297	25	51	0	-0.0008	-1	-0.0291606	0.00085034
452	yx84630	yx86297	28	30	0.02	0.0188	1	0.565445	0.319728
453	yx84630	yx86297	28	33	0	-0.0072	-1	-0.0932956	0.00870406
454	yx84630	yx86297	28	36	0.02	0.0092	0.186992	0.100834	0.0101674
455	yx84630	yx86297	28	39	0	-0.0084	-1	-0.101936	0.0103909
456	yx84630	yx86297	28	42	0	-0.018	-1	-0.165395	0.0273556
457	yx84630	yx86297	28	45	0.02	0.0092	0.186992	0.100834	0.0101674
458	yx84630	yx86297	28	48	0	-0.0012	-1	-0.0360922	0.00130265
459	yx84630	yx86297	28	51	0	-0.0024	-1	-0.0515711	0.00265957
460	yx84630	yx86297	31	30	0	-0.0004	-1	-0.0204082	0.000416493
461	yx84630	yx86297	31	33	0.02	0.0176	1	0.386859	0.14966
462	yx84630	yx86297	31	36	0	-0.0036	-1	-0.0669316	0.00447984
463	yx84630	yx86297	31	39	0	-0.0028	-1	-0.057639	0.00332226
464	yx84630	yx86297	31	42	0	-0.006	-1	-0.093522	0.00874636
465	yx84630	yx86297	31	45	0	-0.0036	-1	-0.0669316	0.00447984
466	yx84630	yx86297	31	48	0	-0.0004	-1	-0.0204082	0.000416493
467	yx84630	yx86297	31	51	0	-0.0008	-1	-0.0291606	0.00085034
468	yx84630	yx86297	34	30	0	-0.0124	-1	-0.182476	0.0332975
469	yx84630	yx86297	34	33	0.06	-0.0144	-0.193548	-0.0912941	0.00833462
470	yx84630	yx86297	34	36	0.1	-0.0116	-0.103943	-0.0622053	0.0038695
471	yx84630	yx86297	34	39	0.1	0.0132	0.24812	0.0783742	0.00614251
472	yx84630	yx86297	34	42	0.28	0.094	0.824561	0.422601	0.178592
473	yx84630	yx86297	34	45	0.04	-0.0716	-0.641577	-0.383957	0.147423
474	yx84630	yx86297	34	48	0.02	0.0076	1	0.11184	0.0125082
475	yx84630	yx86297	34	51	0.02	-0.0048	-0.193548	-0.0504647	0.00254669
476	yx84630	yx86297	37	30	0	-0.0048	-1	-0.0802788	0.00644468
477	yx84630	yx86297	37	33	0.02	-0.0088	-0.305556	-0.0634072	0.00402047
478	yx84630	yx86297	37	36	0.04	-0.0032	-0.0740741	-0.0195027	0.000380355
479	yx84630	yx86297	37	39	0.04	0.0064	0.0601504	0.0431871	0.00186513
480	yx84630	yx86297	37	42	0.02	-0.052	-0.722222	-0.265694	0.0705931
481	yx84630	yx86297	37	45	0.1	0.0568	0.415205	0.346173	0.119835
482	yx84630	yx86297	37	48	0	-0.0048	-1	-0.0802788	0.00644468
483	yx84630	yx86297	37	51	0.02	0.0104	0.342105	0.124267	0.0154423
484	yx84630	yx86297	40	30	0	-0.0004	-1	-0.0204082	0.000416493
485	yx84630	yx86297	40	33	0.02	0.0176	1	0.386859	0.14966
486	yx84630	yx86297	40	36	0	-0.0036	-1	-0.0669316	0.00447984
487	yx84630	yx86297	40	39	0	-0.0028	-1	-0.057639	0.00332226
488	yx84630	yx86297	40	42	0	-0.006	-1	-0.093522	0.00874636
489	yx84630	yx86297	40	45	0	-0.0036	-1	-0.0669316	0.00447984
490	yx84630	yx86297	40	48	0	-0.0004	-1	-0.0204082	0.000416493
491	yx84630	yx86297	40	51	0	-0.0008	-1	-0.0291606	0.00085034
492	yx86297	yx87116	30	19	0	-0.00568182	-1	-0.0880451	0.00775194
493	yx86297	yx87116	30	21	0	-0.0103306	-1	-0.139212	0.0193798
494	yx86297	yx87116	30	23	0.0227273	0.0180785	1	0.300731	0.0904393
495	yx86297	yx87116	30	25	0	-0.00206612	-1	-0.0482243	0.00232558
496	yx86297	yx87116	33	19	0.0454545	0.0113636	0.111111	0.0764719	0.00584795
497	yx86297	yx87116	33	21	0.0681818	0.00619835	0.0833333	0.0362738	0.00131579
498	yx86297	yx87116	33	23	0.0227273	-0.00516529	-0.185185	-0.0373145	0.00139237
499	yx86297	yx87116	33	25	0	-0.0123967	-1	-0.125656	0.0157895
500	yx86297	yx87116	36	19	0.0227273	-0.0170455	-0.428571	-0.107624	0.011583
501	yx86297	yx87116	36	21	0.0909091	0.018595	0.214286	0.102101	0.0104247
502	yx86297	yx87116	36	23	0.0227273	-0.00981405	-0.301587	-0.0665194	0.00442483
503	yx86297	yx87116	36	25	0.0227273	0.00826446	0.108108	0.0785977	0.00617761
504	yx86297	yx87116	39	19	0.0454545	0.00568182	0.047619	0.0358748	0.001287
505	yx86297	yx87116	39	21	0.0681818	-0.00413223	-0.0571429	-0.0226892	0.000514801
506	yx86297	yx87116	39	23	0.0227273	-0.00981405	-0.301587	-0.0665194	0.00442483
507	yx86297	yx87116	39	25	0.0227273	0.00826446	0.108108	0.0785977	0.00617761
508	yx86297	yx87116	42	19	0.0909091	0.0227273	0.125	0.117851	0.0138889
509	yx86297	yx87116	42	21	0.159091	0.035124	0.236111	0.158388	0.0250868
510	yx86297	yx87116	42	23	0.0227273	-0.0330579	-0.592593	-0.184017	0.0338624
511	yx86297	yx87116	42	25	0	-0.0247934	-1	-0.193649	0.0375
512	yx86297	yx87116	45	19	0.0227273	-0.0227273	-0.5	-0.136083	0.0185185
513	yx86297	yx87116	45	21	0.0454545	-0.0371901	-0.45	-0.193649	0.0375
514	yx86297	yx87116	45	23	0.0909091	0.053719	0.371429	0.345288	0.119224
515	yx86297	yx87116	45	25	0.0227273	0.00619835	0.0833333	0.0559017	0.003125
516	yx86297	yx87116	48	19	0.0227273	0.0170455	1	0.264135	0.0697674
517	yx86297	yx87116	48	21	0	-0.0103306	-1	-0.139212	0.0193798
518	yx86297	yx87116	48	23	0	-0.00464876	-1	-0.0773309	0.00598007
519	yx86297	yx87116	48	25	0	-0.00206612	-1	-0.0482243	0.00232558
520	yx86297	yx87116	51	19	0	-0.0113636	-1	-0.125988	0.015873
521	yx86297	yx87116	51	21	0.0227273	0.00206612	0.0833333	0.0199205	0.000396825
522	yx86297	yx87116	51	23	0	-0.00929752	-1	-0.110657	0.0122449
523	yx86297	yx87116	51	25	0.0227273	0.018595	0.45	0.31053	0.0964286
524	yx87116	yx88049	19	23	0	-0.00642792	-1	-0.0917249	0.00841346
525	yx87116	yx88049	19	25	0.0909091	0.0330579	0.214286	0.181568	0.032967
526	yx87116	yx88049	19	27	0	-0.0192837	-1	-0.164083	0.0269231
527	yx87116	yx88049	19	29	0.0606061	0.0220386	0.153846	0.139771	0.019536
528	yx87116	yx88049	19	31	0.030303	-0.00826446	-0.214286	-0.0524142	0.00274725
529	yx87116	yx88049	19	33	0	-0.0192837	-1	-0.164083	0.0269231
530	yx87116	yx88049	19	35	0.030303	0.00459137	0.0480769	0.0344116	0.00118416
531	yx87116	yx88049	19	37	0	-0.00642792	-1	-0.0917249	0.00841346
532	yx87116	yx88049	21	23	0	-0.0146924	-1	-0.171499	0.0294118
533	yx87116	yx88049	21	25	0.151515	0.0192837	0.137255	0.0866379	0.00750613
534	yx87116	yx88049	21	27	0.0606061	0.0165289	0.352941	0.115045	0.0132353
535	yx87116	yx88049	21	29	0.121212	0.0330579	0.352941	0.171499	0.0294118
536	yx87116	yx88049	21	31	0.030303	-0.0578512	-0.65625	-0.300123	0.0900735
537	yx87116	yx88049	21	33	0.0606061	0.0165289	0.352941	0.115045	0.0132353
538	yx87116	yx88049	21	35	0.030303	-0.0284665	-0.484375	-0.174521	0.0304577
539	yx87116	yx88049	21	37	0.030303	0.0156107	1	0.182217	0.0332031
540	yx87116	yx88049	23	23	0.030303	0.0238751	1	0.340693	0.116071
541	yx87116	yx88049	23	25	0	-0.0578512	-1	-0.317744	0.100962
542	yx87116	yx88049	23	27	0.030303	0.0110193	0.153846	0.0937614	0.00879121
543	yx87116	yx88049	23	29	0	-0.0385675	-1	-0.2446	0.0598291
544	yx87116	yx88049	23	31	0.121212	0.0826446	0.576923	0.524142	0.274725
545	yx87116	yx88049	23	33	0	-0.0192837	-1	-0.164083	0.0269231
546	yx87116	yx88049	23	35	0.030303	0.00459137	0.0480769	0.0344116	0.00118416
547	yx87116	yx88049	23	37	0	-0.00642792	-1	-0.0917249	0.00841346
548	yx87116	yx88049	25	23	0	-0.00275482	-1	-0.0559017	0.003125
549	yx87116	yx88049	25	25	0.030303	0.00550964	0.0833333	0.0430331	0.00185185
550	yx87116	yx88049	25	27	0	-0.00826446	-1	-0.1	0.01
551	yx87116	yx88049	25	29	0	-0.0165289	-1	-0.149071	0.0222222
552	yx87116	yx88049	25	31	0	-0.0165289	-1	-0.149071	0.0222222
553	yx87116	yx88049	25	33	0.030303	0.0220386	0.266667	0.266667	0.0711111
554	yx87116	yx88049	25	35	0.030303	0.0192837	0.241379	0.205527	0.0422414
555	yx87116	yx88049	25	37	0	-0.00275482	-1	-0.0559017	0.003125
556	yx88049	yx88370	23	20	0.027027	0.00219138	1	0.0495074	0.00245098
557	yx88049	yx88370	23	22	0	-0.00146092	-1	-0.039841	0.0015873
558	yx88049	yx88370	23	24	0	-0.00073046	-1	-0.0277778	0.000771605
559	yx88049	yx88370	25	20	0.216216	-0.0321402	-0.54321	-0.265137	0.0702977
560	yx88049	yx88370	25	22	0.027027	0.0124178	0.314815	0.123657	0.015291
561	yx88049	yx88370	25	24	0.027027	0.0197224	1	0.273861	0.075
562	yx88049	yx88370	27	20	0.0810811	0.00657414	1	0.0882353	0.00778547
563	yx88049	yx88370	27	22	0	-0.00438276	-1	-0.0710072	0.00504202
564	yx88049	yx88370	27	24	0	-0.00219138	-1	-0.0495074	0.00245098
565	yx88049	yx88370	29	20	0.216216	0.017531	1	0.156015	0.0243408
566	yx88049	yx88370	29	22	0	-0.0116874	-1	-0.125553	0.0157635
567	yx88049	yx88370	29	24	0	-0.00584368	-1	-0.0875376	0.00766284
568	yx88049	yx88370	31	20	0.189189	0.0153397	1	0.143486	0.0205882
569	yx88049	yx88370	31	22	0	-0.0102264	-1	-0.11547	0.0133333
570	yx88049	yx88370	31	24	0	-0.00511322	-1	-0.0805076	0.00648148
571	yx88049	yx88370	33	20	0.0540541	-0.0204529	-0.27451	-0.27451	0.0753556
572	yx88049	yx88370	33	22	0.027027	0.0226443	0.455882	0.36687	0.134594
573	yx88049	yx88370	33	24	0	-0.00219138	-1	-0.0495074	0.00245098
574	yx88049	yx88370	35	20	0.108108	0.00876552	1	0.103418	0.0106952
575	yx88049	yx88370	35	22	0	-0.00584368	-1	-0.083225	0.00692641
576	yx88049	yx88370	35	24	0	-0.00292184	-1	-0.0580259	0.003367
577	yx88049	yx88370	37	20	0.027027	0.00219138	1	0.0495074	0.00245098
578	yx88049	yx88370	37	22	0	-0.00146092	-1	-0.039841	0.0015873
579	yx88049	yx88370	37	24	0	-0.00073046	-1	-0.0277778	0.000771605
580	yx88370	yx88903	20	16	0.596154	-0.0251479	-1	-0.201187	0.0404762
581	yx88370	yx88903	20	18	0.288462	0.0221893	1	0.183804	0.0337838
582	yx88370	yx88903	20	20	0.0384615	0.00295858	1	0.057735	0.00333333
583	yx88370	yx88903	22	16	0.0576923	0.0188609	1	0.172446	0.0297376
584	yx88370	yx88903	22	18	0	-0.016642	-1	-0.157546	0.0248207
585	yx88370	yx88903	22	20	0	-0.00221893	-1	-0.0494872	0.00244898
586	yx88370	yx88903	24	16	0.0192308	0.00628698	1	0.09759	0.00952381
587	yx88370	yx88903	24	18	0	-0.00554734	-1	-0.0891579	0.00794913
588	yx88370	yx88903	24	20	0	-0.000739645	-1	-0.0280056	0.000784314
589	yx88903	yx89114	16	19	0.0208333	-0.0208333	-0.5	-0.182574	0.0333333
590	yx88903	yx89114	16	21	0.0208333	-0.0347222	-0.625	-0.266501	0.0710227
591	yx88903	yx89114	16	23	0.145833	-0.0486111	-0.25	-0.226871	0.0514706
592	yx88903	yx89114	16	25	0.25	0.0277778	0.25	0.125	0.015625
593	yx88903	yx89114	16	27	0.166667	0.0555556	1	0.316228	0.1
594	yx88903	yx89114	16	29	0.0625	0.0208333	1	0.182574	0.0333333
595	yx88903	yx89114	18	19	0.0416667	0.0234375	0.529412	0.213021	0.0453782
596	yx88903	yx89114	18	21	0.0625	0.0381944	0.647059	0.304034	0.092437
597	yx88903	yx89114	18	23	0.125	0.0399306	0.193277	0.193277	0.0373561
598	yx88903	yx89114	18	25	0.0625	-0.0347222	-0.357143	-0.162051	0.0262605
599	yx88903	yx89114	18	27	0	-0.0486111	-1	-0.286972	0.0823529
600	yx88903	yx89114	18	29	0	-0.0182292	-1	-0.165683	0.027451
601	yx88903	yx89114	20	19	0	-0.00260417	-1	-0.0538382	0.00289855
602	yx88903	yx89114	20	21	0	-0.00347222	-1	-0.0628695	0.00395257
603	yx88903	yx89114	20	23	0.0208333	0.00868056	0.294118	0.0955724	0.00913409
604	yx88903	yx89114	20	25	0.0208333	0.00694444	0.25	0.073721	0.00543478
605	yx88903	yx89114	20	27	0	-0.00694444	-1	-0.0932505	0.00869565
606	yx88903	yx89114	20	29	0	-0.00260417	-1	-0.0538382	0.00289855
607	yx89114	yx89474	19	26	0.0416667	0.0299479	0.589744	0.316978	0.100475
608	yx89114	yx89474	19	28	0.0208333	-0.0286458	-0.578947	-0.291397	0.0849123
609	yx89114	yx89474	19	30	0	-0.00130208	-1	-0.0376622	0.00141844
610	yx89114	yx89474	21	26	0	-0.015625	-1	-0.144841	0.020979
611	yx89114	yx89474	21	28	0.0833333	0.0173611	1	0.154672	0.0239234
612	yx89114	yx89474	21	30	0	-0.00173611	-1	-0.0439799	0.00193424
613	yx89114	yx89474	23	26	0.0416667	-0.0130208	-0.238095	-0.0733946	0.00538677
614	yx89114	yx89474	23	28	0.25	0.0190972	0.314286	0.103456	0.0107032
615	yx89114	yx89474	23	30	0	-0.00607639	-1	-0.0936	0.00876095
616	yx89114	yx89474	25	26	0.0833333	0.0208333	0.166667	0.113228	0.0128205
617	yx89114	yx89474	25	28	0.25	-0.0138889	-0.1	-0.0725476	0.00526316
618	yx89114	yx89474	25	30	0	-0.00694444	-1	-0.103142	0.0106383
619	yx89114	yx89474	27	26	0	-0.03125	-1	-0.214834	0.0461538
620	yx89114	yx89474	27	28	0.166667	0.0347222	1	0.229416	0.0526316
621	yx89114	yx89474	27	30	0	-0.00347222	-1	-0.0652328	0.00425532
622	yx89114	yx89474	29	26	0.0208333	0.00911458	0.179487	0.0964715	0.00930674
623	yx89114	yx89474	29	28	0.0208333	-0.0286458	-0.578947	-0.291397	0.0849123
624	yx89114	yx89474	29	30	0.0208333	0.0195312	1	0.564933	0.319149
625	yx89474	yx91330	26	20	0.16	-0.028	-0.583333	-0.294753	0.0868794
626	yx89474	yx91330	26	21	0.02	0.016	1	0.285714	0.0816327
627	yx89474	yx91330	26	22	0.02	0.012	0.375	0.153093	0.0234375
628	yx89474	yx91330	28	20	0.74	0.0256	0.561404	0.252399	0.0637054
629	yx89474	yx91330	28	21	0	-0.0152	-1	-0.254216	0.0646259
630	yx89474	yx91330	28	22	0.02	-0.0104	-0.342105	-0.124267	0.0154423
631	yx89474	yx91330	30	20	0.02	0.0012	1	0.0360922	0.00130265
632	yx89474	yx91330	30	21	0	-0.0004	-1	-0.0204082	0.000416493
633	yx89474	yx91330	30	22	0	-0.0008	-1	-0.0291606	0.00085034
634	yx89474	yx91330	35	20	0.02	0.0012	1	0.0360922	0.00130265
635	yx89474	yx91330	35	21	0	-0.0004	-1	-0.0204082	0.000416493
636	yx89474	yx91330	35	22	0	-0.0008	-1	-0.0291606	0.00085034
637	yx91330	yx95248	20	11	0.02	0.0012	1	0.0360922	0.00130265
638	yx91330	yx95248	20	17	0.9	-0.0024	-1	-0.0515711	0.00265957
639	yx91330	yx95248	20	20	0.02	0.0012	1	0.0360922	0.00130265
640	yx91330	yx95248	21	11	0	-0.0004	-1	-0.0204082	0.000416493
641	yx91330	yx95248	21	17	0.02	0.0008	1	0.0291606	0.00085034
642	yx91330	yx95248	21	20	0	-0.0004	-1	-0.0204082	0.000416493
643	yx91330	yx95248	22	11	0	-0.0008	-1	-0.0291606	0.00085034
644	yx91330	yx95248	22	17	0.04	0.0016	1	0.0416667	0.00173611
645	yx91330	yx95248	22	20	0	-0.0008	-1	-0.0291606	0.00085034
646	yx95248	yx96486	11	18	0	-0.000918274	-1	-0.03125	0.000976562
647	yx95248	yx96486	11	19	0	-0.000918274	-1	-0.03125	0.000976562
648	yx95248	yx96486	11	21	0	-0.00275482	-1	-0.0559017	0.003125
649	yx95248	yx96486	11	23	0	-0.000918274	-1	-0.03125	0.000976562
650	yx95248	yx96486	11	25	0	-0.00367309	-1	-0.0656532	0.00431034
651	yx95248	yx96486	11	26	0	-0.000918274	-1	-0.03125	0.000976562
652	yx95248	yx96486	11	29	0	-0.000918274	-1	-0.03125	0.000976562
653	yx95248	yx96486	11	31	0	-0.0156107	-1	-0.182217	0.0332031
654	yx95248	yx96486	11	35	0	-0.000918274	-1	-0.03125	0.000976562
655	yx95248	yx96486	11	36	0.030303	0.0293848	1	1	1
656	yx95248	yx96486	11	38	0	-0.00183655	-1	-0.0449013	0.00201613
657	yx95248	yx96486	17	18	0.030303	0.000918274	1	0.03125	0.000976562
658	yx95248	yx96486	17	19	0.030303	0.000918274	1	0.03125	0.000976562
659	yx95248	yx96486	17	21	0.0909091	0.00275482	1	0.0559017	0.003125
660	yx95248	yx96486	17	23	0.030303	0.000918274	1	0.03125	0.000976562
661	yx95248	yx96486	17	25	0.121212	0.00367309	1	0.0656532	0.00431034
662	yx95248	yx96486	17	26	0.030303	0.000918274	1	0.03125	0.000976562
663	yx95248	yx96486	17	29	0.030303	0.000918274	1	0.03125	0.000976562
664	yx95248	yx96486	17	31	0.515152	0.0156107	1	0.182217	0.0332031
665	yx95248	yx96486	17	35	0.030303	0.000918274	1	0.03125	0.000976562
666	yx95248	yx96486	17	36	0	-0.0293848	-1	-1	1
667	yx95248	yx96486	17	38	0.0606061	0.00183655	1	0.0449013	0.00201613
668	yx96486	yx96966	18	20	0.0416667	0.0399306	1	1	1
669	yx96486	yx96966	18	22	0	-0.0104167	-1	-0.120386	0.0144928
670	yx96486	yx96966	18	24	0	-0.00173611	-1	-0.0434783	0.00189036
671	yx96486	yx96966	18	26	0	-0.00868056	-1	-0.106966	0.0114416
672	yx96486	yx96966	18	28	0	-0.00173611	-1	-0.0434783	0.00189036
673	yx96486	yx96966	18	32	0	-0.00520833	-1	-0.078811	0.00621118
674	yx96486	yx96966	18	34	0	-0.0104167	-1	-0.120386	0.0144928
675	yx96486	yx96966	18	38	0	-0.00173611	-1	-0.0434783	0.00189036
676	yx96486	yx96966	19	20	0	-0.00173611	-1	-0.0434783	0.00189036
677	yx96486	yx96966	19	22	0	-0.0104167	-1	-0.120386	0.0144928
678	yx96486	yx96966	19	24	0	-0.00173611	-1	-0.0434783	0.00189036
679	yx96486	yx96966	19	26	0	-0.00868056	-1	-0.106966	0.0114416
680	yx96486	yx96966	19	28	0.0416667	0.0399306	1	1	1
681	yx96486	yx96966	19	32	0	-0.00520833	-1	-0.078811	0.00621118
682	yx96486	yx96966	19	34	0	-0.0104167	-1	-0.120386	0.0144928
683	yx96486	yx96966	19	38	0	-0.00173611	-1	-0.0434783	0.00189036
684	yx96486	yx96966	21	20	0	-0.00347222	-1	-0.0628695	0.00395257
685	yx96486	yx96966	21	22	0	-0.0208333	-1	-0.174078	0.030303
686	yx96486	yx96966	21	24	0	-0.00347222	-1	-0.0628695	0.00395257
687	yx96486	yx96966	21	26	0	-0.0173611	-1	-0.154672	0.0239234
688	yx96486	yx96966	21	28	0	-0.00347222	-1	-0.0628695	0.00395257
689	yx96486	yx96966	21	32	0.0416667	0.03125	0.428571	0.341882	0.116883
690	yx96486	yx96966	21	34	0.0416667	0.0208333	0.333333	0.174078	0.030303
691	yx96486	yx96966	21	38	0	-0.00347222	-1	-0.0628695	0.00395257
692	yx96486	yx96966	23	20	0	-0.00173611	-1	-0.0434783	0.00189036
693	yx96486	yx96966	23	22	0	-0.0104167	-1	-0.120386	0.0144928
694	yx96486	yx96966	23	24	0	-0.00173611	-1	-0.0434783	0.00189036
695	yx96486	yx96966	23	26	0.0416667	0.0329861	1	0.406469	0.165217
696	yx96486	yx96966	23	28	0	-0.00173611	-1	-0.0434783	0.00189036
697	yx96486	yx96966	23	32	0	-0.00520833	-1	-0.078811	0.00621118
698	yx96486	yx96966	23	34	0	-0.0104167	-1	-0.120386	0.0144928
699	yx96486	yx96966	23	38	0	-0.00173611	-1	-0.0434783	0.00189036
700	yx96486	yx96966	25	20	0	-0.00694444	-1	-0.0932505	0.00869565
701	yx96486	yx96966	25	22	0.0833333	0.0416667	0.333333	0.258199	0.0666667
702	yx96486	yx96966	25	24	0	-0.00694444	-1	-0.0932505	0.00869565
703	yx96486	yx96966	25	26	0	-0.0347222	-1	-0.229416	0.0526316
704	yx96486	yx96966	25	28	0	-0.00694444	-1	-0.0932505	0.00869565
705	yx96486	yx96966	25	32	0.0416667	0.0208333	0.2	0.169031	0.0285714
706	yx96486	yx96966	25	34	0.0416667	0	0	0	0
707	yx96486	yx96966	25	38	0	-0.00694444	-1	-0.0932505	0.00869565
708	yx96486	yx96966	26	20	0	-0.00173611	-1	-0.0434783	0.00189036
709	yx96486	yx96966	26	22	0.0416667	0.03125	1	0.361158	0.130435
710	yx96486	yx96966	26	24	0	-0.00173611	-1	-0.0434783	0.00189036
711	yx96486	yx96966	26	26	0	-0.00868056	-1	-0.106966	0.0114416
712	yx96486	yx96966	26	28	0	-0.00173611	-1	-0.0434783	0.00189036
713	yx96486	yx96966	26	32	0	-0.00520833	-1	-0.078811	0.00621118
714	yx96486	yx96966	26	34	0	-0.0104167	-1	-0.120386	0.0144928
715	yx96486	yx96966	26	38	0	-0.00173611	-1	-0.0434783	0.00189036
716	yx96486	yx96966	31	20	0	-0.0173611	-1	-0.176227	0.0310559
717	yx96486	yx96966	31	22	0.0833333	-0.0208333	-0.2	-0.09759	0.00952381
718	yx96486	yx96966	31	24	0.0416667	0.0243056	1	0.246718	0.0608696
719	yx96486	yx96966	31	26	0.125	0.0381944	0.314286	0.190764	0.036391
720	yx96486	yx96966	31	28	0	-0.0173611	-1	-0.176227	0.0310559
721	yx96486	yx96966	31	32	0.0416667	-0.0104167	-0.2	-0.0638877	0.00408163
722	yx96486	yx96966	31	34	0.0833333	-0.0208333	-0.2	-0.09759	0.00952381
723	yx96486	yx96966	31	38	0.0416667	0.0243056	1	0.246718	0.0608696
724	yx96486	yx96966	35	20	0	-0.00173611	-1	-0.0434783	0.00189036
725	yx96486	yx96966	35	22	0	-0.0104167	-1	-0.120386	0.0144928
726	yx96486	yx96966	35	24	0	-0.00173611	-1	-0.0434783	0.00189036
727	yx96486	yx96966	35	26	0.0416667	0.0329861	1	0.406469	0.165217
728	yx96486	yx96966	35	28	0	-0.00173611	-1	-0.0434783	0.00189036
729	yx96486	yx96966	35	32	0	-0.00520833	-1	-0.078811	0.00621118
730	yx96486	yx96966	35	34	0	-0.0104167	-1	-0.120386	0.0144928
731	yx96486	yx96966	35	38	0	-0.00173611	-1	-0.0434783	0.00189036
732	yx96486	yx96966	36	20	0	-0.00173611	-1	-0.0434783	0.00189036
733	yx96486	yx96966	36	22	0.0416667	0.03125	1	0.361158	0.130435
734	yx96486	yx96966	36	24	0	-0.00173611	-1	-0.0434783	0.00189036
735	yx96486	yx96966	36	26	0	-0.00868056	-1	-0.106966	0.0114416
736	yx96486	yx96966	36	28	0	-0.00173611	-1	-0.0434783	0.00189036
737	yx96486	yx96966	36	32	0	-0.00520833	-1	-0.078811	0.00621118
738	yx96486	yx96966	36	34	0	-0.0104167	-1	-0.120386	0.0144928
739	yx96486	yx96966	36	38	0	-0.00173611	-1	-0.0434783	0.00189036
740	yx96486	yx96966	38	20	0	-0.00347222	-1	-0.0628695	0.00395257
741	yx96486	yx96966	38	22	0	-0.0208333	-1	-0.174078	0.030303
742	yx96486	yx96966	38	24	0	-0.00347222	-1	-0.0628695	0.00395257
743	yx96486	yx96966	38	26	0	-0.0173611	-1	-0.154672	0.0239234
744	yx96486	yx96966	38	28	0	-0.00347222	-1	-0.0628695	0.00395257
745	yx96486	yx96966	38	32	0	-0.0104167	-1	-0.113961	0.012987
746	yx96486	yx96966	38	34	0.0833333	0.0625	1	0.522233	0.272727
747	yx96486	yx96966	38	38	0	-0.00347222	-1	-0.0628695	0.00395257
748	yx96966	yx97807	20	18	0	-0.00111111	-1	-0.0344828	0.00118906
749	yx96966	yx97807	20	22	0	-0.00111111	-1	-0.0344828	0.00118906
750	yx96966	yx97807	20	24	0	-0.00444444	-1	-0.0728357	0.00530504
751	yx96966	yx97807	20	26	0	-0.00111111	-1	-0.0344828	0.00118906
752	yx96966	yx97807	20	28	0	-0.00555556	-1	-0.0830455	0.00689655
753	yx96966	yx97807	20	30	0.0333333	0.0266667	1	0.371391	0.137931
754	yx96966	yx97807	20	32	0	-0.00777778	-1	-0.102444	0.0104948
755	yx96966	yx97807	20	34	0	-0.00555556	-1	-0.0830455	0.00689655
756	yx96966	yx97807	22	18	0	-0.00777778	-1	-0.102444	0.0104948
757	yx96966	yx97807	22	22	0	-0.00777778	-1	-0.102444	0.0104948
758	yx96966	yx97807	22	24	0	-0.0311111	-1	-0.216386	0.0468227
759	yx96966	yx97807	22	26	0	-0.00777778	-1	-0.102444	0.0104948
760	yx96966	yx97807	22	28	0.0333333	-0.00555556	-0.142857	-0.0352454	0.00124224
761	yx96966	yx97807	22	30	0	-0.0466667	-1	-0.275839	0.076087
762	yx96966	yx97807	22	32	0.0666667	0.0122222	0.068323	0.068323	0.00466803
763	yx96966	yx97807	22	34	0.133333	0.0944444	0.73913	0.599171	0.359006
764	yx96966	yx97807	24	18	0	-0.00444444	-1	-0.0728357	0.00530504
765	yx96966	yx97807	24	22	0	-0.00444444	-1	-0.0728357	0.00530504
766	yx96966	yx97807	24	24	0	-0.0177778	-1	-0.153846	0.0236686
767	yx96966	yx97807	24	26	0	-0.00444444	-1	-0.0728357	0.00530504
768	yx96966	yx97807	24	28	0	-0.0222222	-1	-0.175412	0.0307692
769	yx96966	yx97807	24	30	0.1	0.0733333	0.6875	0.539319	0.290865
770	yx96966	yx97807	24	32	0.0333333	0.00222222	0.0217391	0.0154561	0.000238892
771	yx96966	yx97807	24	34	0	-0.0222222	-1	-0.175412	0.0307692
772	yx96966	yx97807	26	18	0	-0.00777778	-1	-0.102444	0.0104948
773	yx96966	yx97807	26	22	0	-0.00777778	-1	-0.102444	0.0104948
774	yx96966	yx97807	26	24	0.0333333	0.00222222	0.0217391	0.0154561	0.000238892
775	yx96966	yx97807	26	26	0	-0.00777778	-1	-0.102444	0.0104948
776	yx96966	yx97807	26	28	0.0666667	0.0277778	0.217391	0.176227	0.0310559
777	yx96966	yx97807	26	30	0.0333333	-0.0133333	-0.285714	-0.078811	0.00621118
778	yx96966	yx97807	26	32	0.1	0.0455556	0.254658	0.254658	0.0648509
779	yx96966	yx97807	26	34	0	-0.0388889	-1	-0.246718	0.0608696
780	yx96966	yx97807	28	18	0	-0.00111111	-1	-0.0344828	0.00118906
781	yx96966	yx97807	28	22	0	-0.00111111	-1	-0.0344828	0.00118906
782	yx96966	yx97807	28	24	0	-0.00444444	-1	-0.0728357	0.00530504
783	yx96966	yx97807	28	26	0	-0.00111111	-1	-0.0344828	0.00118906
784	yx96966	yx97807	28	28	0	-0.00555556	-1	-0.0830455	0.00689655
785	yx96966	yx97807	28	30	0.0333333	0.0266667	1	0.371391	0.137931
786	yx96966	yx97807	28	32	0	-0.00777778	-1	-0.102444	0.0104948
787	yx96966	yx97807	28	34	0	-0.00555556	-1	-0.0830455	0.00689655
788	yx96966	yx97807	32	18	0	-0.00222222	-1	-0.0496292	0.00246305
789	yx96966	yx97807	32	22	0	-0.00222222	-1	-0.0496292	0.00246305
790	yx96966	yx97807	32	24	0	-0.00888889	-1	-0.104828	0.010989
791	yx96966	yx97807	32	26	0.0333333	0.0311111	1	0.694808	0.482759
792	yx96966	yx97807	32	28	0.0333333	0.0222222	0.4	0.239046	0.0571429
793	yx96966	yx97807	32	30	0	-0.0133333	-1	-0.133631	0.0178571
794	yx96966	yx97807	32	32	0	-0.0155556	-1	-0.147442	0.0217391
795	yx96966	yx97807	32	34	0	-0.0111111	-1	-0.119523	0.0142857
796	yx96966	yx97807	34	18	0.0333333	0.0255556	1	0.336601	0.1133
797	yx96966	yx97807	34	22	0.0333333	0.0255556	1	0.336601	0.1133
798	yx96966	yx97807	34	24	0.1	0.0688889	0.673913	0.47914	0.229575
799	yx96966	yx97807	34	26	0	-0.00777778	-1	-0.102444	0.0104948
800	yx96966	yx97807	34	28	0	-0.0388889	-1	-0.246718	0.0608696
801	yx96966	yx97807	34	30	0	-0.0466667	-1	-0.275839	0.076087
802	yx96966	yx97807	34	32	0.0333333	-0.0211111	-0.387755	-0.118012	0.0139269
803	yx96966	yx97807	34	34	0.0333333	-0.00555556	-0.142857	-0.0352454	0.00124224
804	yx96966	yx97807	36	18	0	-0.00111111	-1	-0.0344828	0.00118906
805	yx96966	yx97807	36	22	0	-0.00111111	-1	-0.0344828	0.00118906
806	yx96966	yx97807	36	24	0	-0.00444444	-1	-0.0728357	0.00530504
807	yx96966	yx97807	36	26	0	-0.00111111	-1	-0.0344828	0.00118906
808	yx96966	yx97807	36	28	0.0333333	0.0277778	1	0.415227	0.172414
809	yx96966	yx97807	36	30	0	-0.00666667	-1	-0.0928477	0.00862069
810	yx96966	yx97807	36	32	0	-0.00777778	-1	-0.102444	0.0104948
811	yx96966	yx97807	36	34	0	-0.00555556	-1	-0.0830455	0.00689655
812	yx97807	yx98508	18	21	0	-0.000865052	-1	-0.030303	0.000918274
813	yx97807	yx98508	18	23	0	-0.000865052	-1	-0.030303	0.000918274
814	yx97807	yx98508	18	25	0.0294118	0.00692042	1	0.0965609	0.00932401
815	yx97807	yx98508	18	27	0	-0.00432526	-1	-0.0722818	0.00522466
816	yx97807	yx98508	18	29	0	-0.000865052	-1	-0.030303	0.000918274
817	yx97807	yx98508	22	21	0	-0.000865052	-1	-0.030303	0.000918274
818	yx97807	yx98508	22	23	0	-0.000865052	-1	-0.030303	0.000918274
819	yx97807	yx98508	22	25	0.0294118	0.00692042	1	0.0965609	0.00932401
820	yx97807	yx98508	22	27	0	-0.00432526	-1	-0.0722818	0.00522466
821	yx97807	yx98508	22	29	0	-0.000865052	-1	-0.030303	0.000918274
822	yx97807	yx98508	24	21	0	-0.00519031	-1	-0.0805823	0.00649351
823	yx97807	yx98508	24	23	0.0294118	0.0242215	1	0.376051	0.141414
824	yx97807	yx98508	24	25	0.147059	0.0121107	0.291667	0.0748931	0.00560897
825	yx97807	yx98508	24	27	0	-0.0259516	-1	-0.192213	0.0369458
826	yx97807	yx98508	24	29	0	-0.00519031	-1	-0.0805823	0.00649351
827	yx97807	yx98508	26	21	0	-0.0017301	-1	-0.0435194	0.00189394
828	yx97807	yx98508	26	23	0	-0.0017301	-1	-0.0435194	0.00189394
829	yx97807	yx98508	26	25	0.0294118	-0.0155709	-0.346154	-0.156009	0.0243389
830	yx97807	yx98508	26	27	0.0294118	0.0207612	0.413793	0.249136	0.062069
831	yx97807	yx98508	26	29	0	-0.0017301	-1	-0.0435194	0.00189394
832	yx97807	yx98508	28	21	0.0294118	0.0250865	1	0.419235	0.175758
833	yx97807	yx98508	28	23	0	-0.00432526	-1	-0.0722818	0.00522466
834	yx97807	yx98508	28	25	0.117647	0.00519031	0.15	0.034549	0.00119363
835	yx97807	yx98508	28	27	0	-0.0216263	-1	-0.172414	0.0297265
836	yx97807	yx98508	28	29	0	-0.00432526	-1	-0.0722818	0.00522466
837	yx97807	yx98508	30	21	0	-0.00519031	-1	-0.0805823	0.00649351
838	yx97807	yx98508	30	23	0	-0.00519031	-1	-0.0805823	0.00649351
839	yx97807	yx98508	30	25	0.0882353	-0.0467128	-0.346154	-0.288873	0.0834478
840	yx97807	yx98508	30	27	0.0882353	0.0622837	0.514286	0.461311	0.212808
841	yx97807	yx98508	30	29	0	-0.00519031	-1	-0.0805823	0.00649351
842	yx97807	yx98508	32	21	0	-0.00519031	-1	-0.0805823	0.00649351
843	yx97807	yx98508	32	23	0	-0.00519031	-1	-0.0805823	0.00649351
844	yx97807	yx98508	32	25	0.176471	0.0415225	1	0.256776	0.0659341
845	yx97807	yx98508	32	27	0	-0.0259516	-1	-0.192213	0.0369458
846	yx97807	yx98508	32	29	0	-0.00519031	-1	-0.0805823	0.00649351
847	yx97807	yx98508	34	21	0	-0.00605536	-1	-0.088636	0.00785634
848	yx97807	yx98508	34	23	0	-0.00605536	-1	-0.088636	0.00785634
849	yx97807	yx98508	34	25	0.147059	-0.0103806	-0.0659341	-0.0605228	0.003663
850	yx97807	yx98508	34	27	0.0294118	-0.000865052	-0.0285714	-0.00604067	3.64897e-05
851	yx97807	yx98508	34	29	0.0294118	0.0233564	1	0.341882	0.116883
852	yx98508	yx98746	19	21	0.0408163	0.000832986	1	0.0297746	0.000886525
853	yx98508	yx98746	19	23	0	-0.000832986	-1	-0.0297746	0.000886525
854	yx98508	yx98746	21	21	0.0204082	0.000416493	1	0.0208333	0.000434028
855	yx98508	yx98746	21	23	0	-0.000416493	-1	-0.0208333	0.000434028
856	yx98508	yx98746	23	21	0.0204082	0.000416493	1	0.0208333	0.000434028
857	yx98508	yx98746	23	23	0	-0.000416493	-1	-0.0208333	0.000434028
858	yx98508	yx98746	25	21	0.734694	-0.00499792	-1	-0.0821995	0.00675676
859	yx98508	yx98746	25	23	0.0204082	0.00499792	1	0.0821995	0.00675676
860	yx98508	yx98746	27	21	0.142857	0.00291545	1	0.0589256	0.00347222
861	yx98508	yx98746	27	23	0	-0.00291545	-1	-0.0589256	0.00347222
862	yx98508	yx98746	29	21	0.0204082	0.000416493	1	0.0208333	0.000434028
863	yx98508	yx98746	29	23	0	-0.000416493	-1	-0.0208333	0.000434028
864	yx98746	yx98990	21	21	NaN	NaN	NaN	NaN	NaN
865	yx98746	yx98990	21	25	NaN	NaN	NaN	NaN	NaN
866	yx98746	yx98990	21	29	NaN	NaN	NaN	NaN	NaN
867	yx98746	yx98990	21	31	NaN	NaN	NaN	NaN	NaN
868	yx98746	yx98990	21	33	NaN	NaN	NaN	NaN	NaN
869	yx98990	yx100817	21	20	0	-0.00591716	-1	-0.0852803	0.00727273
870	yx98990	yx100817	21	24	0	-0.00295858	-1	-0.057735	0.00333333
871	yx98990	yx100817	21	26	0	-0.00443787	-1	-0.0722315	0.00521739
872	yx98990	yx100817	21	28	0.0384615	0.0281065	1	0.329502	0.108571
873	yx98990	yx100817	21	30	0	-0.00591716	-1	-0.0852803	0.00727273
874	yx98990	yx100817	21	32	0	-0.00591716	-1	-0.0852803	0.00727273
875	yx98990	yx100817	21	34	0	-0.00295858	-1	-0.057735	0.00333333
876	yx98990	yx100817	25	20	0	-0.0118343	-1	-0.123091	0.0151515
877	yx98990	yx100817	25	24	0.0384615	0.0325444	0.458333	0.458333	0.210069
878	yx98990	yx100817	25	26	0	-0.00887574	-1	-0.104257	0.0108696
879	yx98990	yx100817	25	28	0.0384615	0.0177515	0.315789	0.150188	0.0225564
880	yx98990	yx100817	25	30	0	-0.0118343	-1	-0.123091	0.0151515
881	yx98990	yx100817	25	32	0	-0.0118343	-1	-0.123091	0.0151515
882	yx98990	yx100817	25	34	0	-0.00591716	-1	-0.0833333	0.00694444
883	yx98990	yx100817	29	20	0.115385	0.091716	0.704545	0.704545	0.496384
884	yx98990	yx100817	29	24	0	-0.0118343	-1	-0.123091	0.0151515
885	yx98990	yx100817	29	26	0	-0.0177515	-1	-0.153998	0.0237154
886	yx98990	yx100817	29	28	0	-0.0414201	-1	-0.258816	0.0669856
887	yx98990	yx100817	29	30	0.0384615	0.0147929	0.113636	0.113636	0.0129132
888	yx98990	yx100817	29	32	0	-0.0236686	-1	-0.181818	0.0330579
889	yx98990	yx100817	29	34	0	-0.0118343	-1	-0.123091	0.0151515
890	yx98990	yx100817	31	20	0.0384615	-0.0266272	-0.409091	-0.149379	0.022314
891	yx98990	yx100817	31	24	0	-0.0325444	-1	-0.247207	0.0611111
892	yx98990	yx100817	31	26	0.115385	0.066568	1	0.421741	0.177866
893	yx98990	yx100817	31	28	0.153846	0.0399408	0.257143	0.182262	0.0332194
894	yx98990	yx100817	31	30	0.0769231	0.0118343	0.133333	0.0663906	0.00440771
895	yx98990	yx100817	31	32	0.0384615	-0.0266272	-0.409091	-0.149379	0.022314
896	yx98990	yx100817	31	34	0	-0.0325444	-1	-0.247207	0.0611111
897	yx98990	yx100817	33	20	0	-0.0473373	-1	-0.284268	0.0808081
898	yx98990	yx100817	33	24	0.0384615	0.0147929	0.277778	0.120281	0.0144676
899	yx98990	yx100817	33	26	0	-0.035503	-1	-0.240772	0.057971
900	yx98990	yx100817	33	28	0.0384615	-0.0443787	-0.535714	-0.216777	0.0469925
901	yx98990	yx100817	33	30	0.0384615	-0.00887574	-0.1875	-0.0533002	0.00284091
902	yx98990	yx100817	33	32	0.115385	0.0680473	0.638889	0.408635	0.166982
903	yx98990	yx100817	33	34	0.0769231	0.0532544	1	0.433013	0.1875
904	yx100817	yx101484	20	19	0	-0.00356718	-1	-0.0641941	0.00412088
905	yx100817	yx101484	20	21	0.0344828	0.0309156	1	0.556349	0.309524
906	yx100817	yx101484	20	27	0.0689655	-0.0273484	-0.442308	-0.354392	0.125594
907	yx100817	yx101484	24	19	0	-0.00237812	-1	-0.0514344	0.0026455
908	yx100817	yx101484	24	21	0	-0.00237812	-1	-0.0514344	0.0026455
909	yx100817	yx101484	24	27	0.0689655	0.00475624	1	0.0740741	0.00548697
910	yx100817	yx101484	26	19	0	-0.00356718	-1	-0.0641941	0.00412088
911	yx100817	yx101484	26	21	0	-0.00356718	-1	-0.0641941	0.00412088
912	yx100817	yx101484	26	27	0.103448	0.00713436	1	0.09245	0.00854701
913	yx100817	yx101484	28	19	0.0344828	0.0225922	1	0.260494	0.0678571
914	yx100817	yx101484	28	21	0	-0.0118906	-1	-0.137102	0.018797
915	yx100817	yx101484	28	27	0.310345	-0.0107015	-0.236842	-0.0888523	0.00789474
916	yx100817	yx101484	30	19	0	-0.00475624	-1	-0.0755929	0.00571429
917	yx100817	yx101484	30	21	0	-0.00475624	-1	-0.0755929	0.00571429
918	yx100817	yx101484	30	27	0.137931	0.00951249	1	0.108866	0.0118519
919	yx100817	yx101484	32	19	0	-0.0059453	-1	-0.0862582	0.00744048
920	yx100817	yx101484	32	21	0	-0.0059453	-1	-0.0862582	0.00744048
921	yx100817	yx101484	32	27	0.172414	0.0118906	1	0.124226	0.0154321
922	yx100817	yx101484	34	19	0	-0.00237812	-1	-0.0514344	0.0026455
923	yx100817	yx101484	34	21	0	-0.00237812	-1	-0.0514344	0.0026455
924	yx100817	yx101484	34	27	0.0689655	0.00475624	1	0.0740741	0.00548697
925	yx101484	yx105450	19	18	0.0263158	0.0214681	1	0.345964	0.119691
926	yx101484	yx105450	19	20	0	-0.00277008	-1	-0.0563884	0.00317965
927	yx101484	yx105450	19	22	0	-0.0110803	-1	-0.1402	0.019656
928	yx101484	yx105450	19	24	0	-0.00277008	-1	-0.0563884	0.00317965
929	yx101484	yx105450	19	26	0	-0.00207756	-1	-0.0481311	0.0023166
930	yx101484	yx105450	19	28	0	-0.00277008	-1	-0.0563884	0.00317965
931	yx101484	yx105450	21	18	0	-0.00484765	-1	-0.0781209	0.00610288
932	yx101484	yx105450	21	20	0	-0.00277008	-1	-0.0563884	0.00317965
933	yx101484	yx105450	21	22	0.0263158	0.0152355	1	0.192775	0.0371622
934	yx101484	yx105450	21	24	0	-0.00277008	-1	-0.0563884	0.00317965
935	yx101484	yx105450	21	26	0	-0.00207756	-1	-0.0481311	0.0023166
936	yx101484	yx105450	21	28	0	-0.00277008	-1	-0.0563884	0.00317965
937	yx101484	yx105450	27	18	0.157895	-0.0166205	-0.387097	-0.192006	0.0368664
938	yx101484	yx105450	27	20	0.105263	0.00554017	1	0.0808452	0.00653595
939	yx101484	yx105450	27	22	0.394737	-0.00415512	-0.136364	-0.0376889	0.00142045
940	yx101484	yx105450	27	24	0.105263	0.00554017	1	0.0808452	0.00653595
941	yx101484	yx105450	27	26	0.0789474	0.00415512	1	0.0690066	0.0047619
942	yx101484	yx105450	27	28	0.105263	0.00554017	1	0.0808452	0.00653595
943	yx105450	yx106868	18	32	0.104167	-0.00824653	-0.0733591	-0.0555924	0.00309052
944	yx105450	yx106868	18	36	0.0416667	0.0112847	0.0977444	0.0787301	0.00619842
945	yx105450	yx106868	18	40	0	-0.00303819	-1	-0.060271	0.00363259
946	yx105450	yx106868	20	32	0.0833333	0.00303819	0.127273	0.0236636	0.000559968
947	yx105450	yx106868	20	36	0.0208333	-0.000868056	-0.04	-0.00699711	4.89596e-05
948	yx105450	yx106868	20	40	0	-0.00217014	-1	-0.0497395	0.00247402
949	yx105450	yx106868	22	32	0.291667	-0.0295139	-0.220779	-0.142435	0.0202878
950	yx105450	yx106868	22	36	0.125	0.0381944	0.314286	0.190764	0.036391
951	yx105450	yx106868	22	40	0	-0.00868056	-1	-0.123278	0.0151976
952	yx105450	yx106868	24	32	0.0416667	-0.0225694	-0.351351	-0.19429	0.0377485
953	yx105450	yx106868	24	36	0.0208333	0.00347222	0.0526316	0.0309344	0.000956938
954	yx105450	yx106868	24	40	0.0208333	0.0190972	1	0.483779	0.234043
955	yx105450	yx106868	26	32	0.125	0.0286458	1	0.206085	0.042471
956	yx105450	yx106868	26	36	0	-0.0260417	-1	-0.193892	0.037594
957	yx105450	yx106868	26	40	0	-0.00260417	-1	-0.0551318	0.00303951
958	yx105450	yx106868	28	32	0.104167	0.0238715	1	0.185929	0.0345695
959	yx105450	yx106868	28	36	0	-0.0217014	-1	-0.174928	0.0305998
960	yx105450	yx106868	28	40	0	-0.00217014	-1	-0.0497395	0.00247402
961	yx105450	yx106868	30	32	0.0208333	0.00477431	1	0.0795329	0.00632547
962	yx105450	yx106868	30	36	0	-0.00434028	-1	-0.0748272	0.0055991
963	yx105450	yx106868	30	40	0	-0.000434028	-1	-0.0212766	0.000452694
964	yx106868	yx106909	32	14	0.0263158	-0.0380886	-0.591398	-0.364366	0.132763
965	yx106868	yx106909	32	20	0.0789474	-0.00692521	-0.0806452	-0.0582104	0.00338845
966	yx106868	yx106909	32	22	0.0526316	-0.0117729	-0.182796	-0.112622	0.0126838
967	yx106868	yx106909	32	24	0.157895	-0.0138504	-0.0952381	-0.0876384	0.00768049
968	yx106868	yx106909	32	26	0.0789474	-0.00692521	-0.0806452	-0.0582104	0.00338845
969	yx106868	yx106909	32	28	0.263158	0.0484765	1	0.283981	0.0806452
970	yx106868	yx106909	32	30	0.131579	0.0242382	1	0.184968	0.0342131
971	yx106868	yx106909	32	32	0.0263158	0.00484765	1	0.0781209	0.00610288
972	yx106868	yx106909	36	14	0.0526316	0.0401662	0.604167	0.408491	0.166865
973	yx106868	yx106909	36	20	0.0263158	0.00969529	0.109375	0.0866379	0.00750613
974	yx106868	yx106909	36	22	0.0263158	0.0138504	0.208333	0.140859	0.0198413
975	yx106868	yx106909	36	24	0.0263158	-0.00692521	-0.208333	-0.0465847	0.00217014
976	yx106868	yx106909	36	26	0.0263158	0.00969529	0.109375	0.0866379	0.00750613
977	yx106868	yx106909	36	28	0	-0.0415512	-1	-0.258775	0.0669643
978	yx106868	yx106909	36	30	0	-0.0207756	-1	-0.16855	0.0284091
979	yx106868	yx106909	36	32	0	-0.00415512	-1	-0.0711868	0.00506757
980	yx106868	yx106909	40	14	0	-0.00207756	-1	-0.0481311	0.0023166
981	yx106868	yx106909	40	20	0	-0.00277008	-1	-0.0563884	0.00317965
982	yx106868	yx106909	40	22	0	-0.00207756	-1	-0.0481311	0.0023166
983	yx106868	yx106909	40	24	0.0263158	0.0207756	1	0.318357	0.101351
984	yx106868	yx106909	40	26	0	-0.00277008	-1	-0.0563884	0.00317965
985	yx106868	yx106909	40	28	0	-0.00692521	-1	-0.0982472	0.00965251
986	yx106868	yx106909	40	30	0	-0.0034626	-1	-0.0639922	0.004095
987	yx106868	yx106909	40	32	0	-0.000692521	-1	-0.027027	0.00073046
988	yx106909	yx108106	14	13	0	-0.00197239	-1	-0.0468293	0.00219298
989	yx106909	yx108106	14	19	0.0769231	0.0295858	1	0.228218	0.0520833
990	yx106909	yx108106	14	21	0	-0.0177515	-1	-0.158114	0.025
991	yx106909	yx108106	14	23	0	-0.00986193	-1	-0.110702	0.0122549
992	yx106909	yx108106	20	13	0	-0.00262985	-1	-0.0548408	0.00300752
993	yx106909	yx108106	20	19	0.025641	-0.0374753	-0.59375	-0.253898	0.0644643
994	yx106909	yx108106	20	21	0.0769231	0.0532544	0.675	0.416619	0.173571
995	yx106909	yx108106	20	23	0	-0.0131492	-1	-0.129641	0.0168067
996	yx106909	yx108106	22	13	0	-0.00197239	-1	-0.0468293	0.00219298
997	yx106909	yx108106	22	19	0.0769231	0.0295858	1	0.228218	0.0520833
998	yx106909	yx108106	22	21	0	-0.0177515	-1	-0.158114	0.025
999	yx106909	yx108106	22	23	0	-0.00986193	-1	-0.110702	0.0122549
1000	yx106909	yx108106	24	13	0	-0.00591716	-1	-0.0888523	0.00789474
1001	yx106909	yx108106	24	19	0.153846	0.0118343	0.133333	0.057735	0.00333333
1002	yx106909	yx108106	24	21	0.025641	-0.0276134	-0.518519	-0.155556	0.0241975
1003	yx106909	yx108106	24	23	0.0512821	0.0216963	0.22	0.154031	0.0237255
1004	yx106909	yx108106	26	13	0	-0.00262985	-1	-0.0548408	0.00300752
1005	yx106909	yx108106	26	19	0.0769231	0.0138067	0.35	0.0935414	0.00875
1006	yx106909	yx108106	26	21	0.025641	0.00197239	0.025	0.0154303	0.000238095
1007	yx106909	yx108106	26	23	0	-0.0131492	-1	-0.129641	0.0168067
1008	yx106909	yx108106	28	13	0	-0.00657462	-1	-0.0952597	0.00907441
1009	yx106909	yx108106	28	19	0.153846	-0.00394477	-0.025	-0.0185695	0.000344828
1010	yx106909	yx108106	28	21	0.0769231	0.0177515	0.103448	0.0964901	0.00931034
1011	yx106909	yx108106	28	23	0.025641	-0.00723208	-0.22	-0.0495415	0.00245436
1012	yx106909	yx108106	30	13	0.025641	0.0223537	1	0.423022	0.178947
1013	yx106909	yx108106	30	19	0.0512821	-0.0276134	-0.35	-0.169775	0.0288235
1014	yx106909	yx108106	30	21	0.025641	-0.00394477	-0.133333	-0.0280056	0.000784314
1015	yx106909	yx108106	30	23	0.025641	0.00920447	0.0823529	0.0823529	0.00678201
1016	yx106909	yx108106	32	13	0	-0.000657462	-1	-0.0263158	0.000692521
1017	yx106909	yx108106	32	19	0	-0.0157791	-1	-0.205196	0.0421053
1018	yx106909	yx108106	32	21	0	-0.00591716	-1	-0.0888523	0.00789474
1019	yx106909	yx108106	32	23	0.025641	0.0223537	1	0.423022	0.178947
1020	yx108106	yx112278	13	14	0.0222222	0.0133333	1	0.184637	0.0340909
1021	yx108106	yx112278	13	19	0	-0.00296296	-1	-0.0591312	0.0034965
1022	yx108106	yx112278	13	24	0	-0.00888889	-1	-0.123091	0.0151515
1023	yx108106	yx112278	13	29	0	-0.00148148	-1	-0.0402911	0.00162338
1024	yx108106	yx112278	17	14	0	-0.0266667	-1	-0.218218	0.047619
1025	yx108106	yx112278	17	19	0	-0.00888889	-1	-0.104828	0.010989
1026	yx108106	yx112278	17	24	0.0666667	0.04	1	0.327327	0.107143
1027	yx108106	yx112278	17	29	0	-0.00444444	-1	-0.0714286	0.00510204
1028	yx108106	yx112278	19	14	0.311111	0.0711111	0.444444	0.296296	0.0877915
1029	yx108106	yx112278	19	19	0.0888889	0.00888889	0.166667	0.0533761	0.002849
1030	yx108106	yx112278	19	24	0.155556	-0.0844444	-0.351852	-0.351852	0.1238
1031	yx108106	yx112278	19	29	0.0444444	0.00444444	0.166667	0.0363696	0.00132275
1032	yx108106	yx112278	21	14	0.0444444	-0.0355556	-0.444444	-0.181444	0.0329218
1033	yx108106	yx112278	21	19	0	-0.0266667	-1	-0.196116	0.0384615
1034	yx108106	yx112278	21	24	0.133333	0.0533333	0.444444	0.272166	0.0740741
1035	yx108106	yx112278	21	29	0.0222222	0.00888889	0.166667	0.0890871	0.00793651
1036	yx108106	yx112278	23	14	0.0222222	-0.0222222	-0.5	-0.144338	0.0208333
1037	yx108106	yx112278	23	19	0.0444444	0.0296296	0.307692	0.27735	0.0769231
1038	yx108106	yx112278	23	24	0.0444444	0	0	0	0
1039	yx108106	yx112278	23	29	0	-0.00740741	-1	-0.0944911	0.00892857
1040	yx112278	yx112991	14	23	0.0227273	-0.00516529	-0.185185	-0.0416797	0.0017372
1041	yx112278	yx112991	14	25	0	-0.018595	-1	-0.181568	0.032967
1042	yx112278	yx112991	14	29	0.295455	0.053719	0.320988	0.222222	0.0493827
1043	yx112278	yx112991	14	31	0.0909091	-0.0206612	-0.185185	-0.0943564	0.00890313
1044	yx112278	yx112991	14	35	0	-0.00929752	-1	-0.126886	0.0161002
1045	yx112278	yx112991	19	23	0	-0.00929752	-1	-0.107486	0.0115533
1046	yx112278	yx112991	19	25	0	-0.00619835	-1	-0.086711	0.0075188
1047	yx112278	yx112991	19	29	0.113636	0.0330579	0.592593	0.195925	0.0383866
1048	yx112278	yx112991	19	31	0.0227273	-0.0144628	-0.388889	-0.0946292	0.00895468
1049	yx112278	yx112991	19	35	0	-0.00309917	-1	-0.0605968	0.00367197
1050	yx112278	yx112991	24	23	0.0227273	-0.0036157	-0.137255	-0.0294604	0.000867917
1051	yx112278	yx112991	24	25	0.0454545	0.0278926	1	0.27501	0.0756303
1052	yx112278	yx112991	24	29	0.136364	-0.0919421	-0.402715	-0.384053	0.147496
1053	yx112278	yx112991	24	31	0.159091	0.053719	0.320988	0.24772	0.0613653
1054	yx112278	yx112991	24	35	0.0227273	0.0139463	1	0.192187	0.0369357
1055	yx112278	yx112991	29	23	0.0227273	0.0180785	0.284553	0.284553	0.0809703
1056	yx112278	yx112991	29	25	0	-0.00309917	-1	-0.0590281	0.00348432
1057	yx112278	yx112991	29	29	0.0454545	0.00516529	0.185185	0.0416797	0.0017372
1058	yx112278	yx112991	29	31	0	-0.018595	-1	-0.165647	0.027439
1059	yx112278	yx112991	29	35	0	-0.00154959	-1	-0.041251	0.00170164
1060	yx112991	yx113742	23	19	0	-0.00535396	-1	-0.0789474	0.00623269
1061	yx112991	yx113742	23	25	0.0243902	0.0226056	1	0.562731	0.316667
1062	yx112991	yx113742	23	27	0.0243902	0.0118977	0.196078	0.12142	0.0147427
1063	yx112991	yx113742	23	29	0	-0.0249851	-1	-0.202326	0.0409357
1064	yx112991	yx113742	23	31	0	-0.0142772	-1	-0.138343	0.0191388
1065	yx112991	yx113742	23	33	0.0243902	0.0190363	0.280702	0.280702	0.0787935
1066	yx112991	yx113742	23	35	0	-0.00535396	-1	-0.0789474	0.00623269
1067	yx112991	yx113742	23	37	0	-0.00178465	-1	-0.0444262	0.00197368
1068	yx112991	yx113742	23	39	0	-0.00178465	-1	-0.0444262	0.00197368
1069	yx112991	yx113742	25	19	0	-0.0035693	-1	-0.0636285	0.00404858
1070	yx112991	yx113742	25	25	0	-0.00118977	-1	-0.0358057	0.00128205
1071	yx112991	yx113742	25	27	0	-0.00832838	-1	-0.102752	0.0105581
1072	yx112991	yx113742	25	29	0.0243902	0.00773349	0.240741	0.0757095	0.00573192
1073	yx112991	yx113742	25	31	0.0243902	0.0148721	0.378788	0.174217	0.0303516
1074	yx112991	yx113742	25	33	0	-0.0035693	-1	-0.0636285	0.00404858
1075	yx112991	yx113742	25	35	0	-0.0035693	-1	-0.0636285	0.00404858
1076	yx112991	yx113742	25	37	0	-0.00118977	-1	-0.0358057	0.00128205
1077	yx112991	yx113742	25	39	0	-0.00118977	-1	-0.0358057	0.00128205
1078	yx112991	yx113742	29	19	0.0487805	0.00773349	0.240741	0.0598399	0.00358081
1079	yx112991	yx113742	29	25	0	-0.0136823	-1	-0.17873	0.0319444
1080	yx112991	yx113742	29	27	0.0487805	-0.0469958	-0.490683	-0.251674	0.0633398
1081	yx112991	yx113742	29	29	0.170732	-0.0208209	-0.108696	-0.0884753	0.00782788
1082	yx112991	yx113742	29	31	0.146341	0.0368828	0.430556	0.187538	0.0351705
1083	yx112991	yx113742	29	33	0.0243902	-0.0166568	-0.405797	-0.128886	0.0166116
1084	yx112991	yx113742	29	35	0.0731707	0.0321237	1	0.248566	0.0617849
1085	yx112991	yx113742	29	37	0.0243902	0.0107079	1	0.139876	0.0195652
1086	yx112991	yx113742	29	39	0.0243902	0.0107079	1	0.139876	0.0195652
1087	yx112991	yx113742	31	19	0.0243902	0.00475907	0.0888889	0.0412459	0.00170122
1088	yx112991	yx113742	31	25	0	-0.00654372	-1	-0.0957427	0.00916667
1089	yx112991	yx113742	31	27	0.0731707	0.0273647	0.219048	0.164139	0.0269417
1090	yx112991	yx113742	31	29	0.146341	0.0547293	0.309764	0.260486	0.0678531
1091	yx112991	yx113742	31	31	0	-0.0523498	-1	-0.298142	0.0888889
1092	yx112991	yx113742	31	33	0.0243902	0.00475907	0.0888889	0.0412459	0.00170122
1093	yx112991	yx113742	31	35	0	-0.0196312	-1	-0.170139	0.0289474
1094	yx112991	yx113742	31	37	0	-0.00654372	-1	-0.0957427	0.00916667
1095	yx112991	yx113742	31	39	0	-0.00654372	-1	-0.0957427	0.00916667
1096	yx112991	yx113742	33	19	0	-0.00178465	-1	-0.0444262	0.00197368
1097	yx112991	yx113742	33	25	0	-0.000594884	-1	-0.025	0.000625
1098	yx112991	yx113742	33	27	0.0243902	0.0202261	1	0.348466	0.121429
1099	yx112991	yx113742	33	29	0	-0.00832838	-1	-0.113855	0.012963
1100	yx112991	yx113742	33	31	0	-0.00475907	-1	-0.0778499	0.00606061
1101	yx112991	yx113742	33	33	0	-0.00178465	-1	-0.0444262	0.00197368
1102	yx112991	yx113742	33	35	0	-0.00178465	-1	-0.0444262	0.00197368
1103	yx112991	yx113742	33	37	0	-0.000594884	-1	-0.025	0.000625
1104	yx112991	yx113742	33	39	0	-0.000594884	-1	-0.025	0.000625
1105	yx112991	yx113742	35	19	0	-0.00178465	-1	-0.0444262	0.00197368
1106	yx112991	yx113742	35	25	0	-0.000594884	-1	-0.025	0.000625
1107	yx112991	yx113742	35	27	0	-0.00416419	-1	-0.071743	0.00514706
1108	yx112991	yx113742	35	29	0	-0.00832838	-1	-0.113855	0.012963
1109	yx112991	yx113742	35	31	0.0243902	0.0196312	1	0.321131	0.103125
1110	yx112991	yx113742	35	33	0	-0.00178465	-1	-0.0444262	0.00197368
1111	yx112991	yx113742	35	35	0	-0.00178465	-1	-0.0444262	0.00197368
1112	yx112991	yx113742	35	37	0	-0.000594884	-1	-0.025	0.000625
1113	yx112991	yx113742	35	39	0	-0.000594884	-1	-0.025	0.000625
1114	yx113742	yx114709	19	17	0	-0.0016225	-1	-0.0422577	0.00178571
1115	yx113742	yx114709	19	20	0	-0.0016225	-1	-0.0422577	0.00178571
1116	yx113742	yx114709	19	23	0.0465116	0.0335316	0.590476	0.338238	0.114405
1117	yx113742	yx114709	19	26	0.0232558	-0.00919416	-0.283333	-0.0723568	0.00523551
1118	yx113742	yx114709	19	29	0	-0.016225	-1	-0.150756	0.0227273
1119	yx113742	yx114709	19	32	0	-0.0048675	-1	-0.075	0.005625
1120	yx113742	yx114709	25	17	0	-0.000540833	-1	-0.0238095	0.000566893
1121	yx113742	yx114709	25	20	0	-0.000540833	-1	-0.0238095	0.000566893
1122	yx113742	yx114709	25	23	0	-0.00432666	-1	-0.0737711	0.00544218
1123	yx113742	yx114709	25	26	0.0232558	0.0124392	1	0.165472	0.027381
1124	yx113742	yx114709	25	29	0	-0.00540833	-1	-0.0849412	0.00721501
1125	yx113742	yx114709	25	32	0	-0.0016225	-1	-0.0422577	0.00178571
1126	yx113742	yx114709	27	17	0	-0.00432666	-1	-0.0737711	0.00544218
1127	yx113742	yx114709	27	20	0	-0.00432666	-1	-0.0737711	0.00544218
1128	yx113742	yx114709	27	23	0	-0.0346133	-1	-0.228571	0.0522449
1129	yx113742	yx114709	27	26	0.186047	0.0995133	1	0.512696	0.262857
1130	yx113742	yx114709	27	29	0	-0.0432666	-1	-0.263181	0.0692641
1131	yx113742	yx114709	27	32	0	-0.01298	-1	-0.130931	0.0171429
1132	yx113742	yx114709	29	17	0.0232558	0.0156842	1	0.22208	0.0493197
1133	yx113742	yx114709	29	20	0	-0.00757166	-1	-0.107211	0.0114943
1134	yx113742	yx114709	29	23	0.0697674	0.00919416	0.0732759	0.0504205	0.00254222
1135	yx113742	yx114709	29	26	0.0930233	-0.05841	-0.385714	-0.249909	0.0624545
1136	yx113742	yx114709	29	29	0.0697674	-0.00594916	-0.0785714	-0.030052	0.00090312
1137	yx113742	yx114709	29	32	0.0697674	0.0470525	1	0.394154	0.155357
1138	yx113742	yx114709	31	17	0	-0.00432666	-1	-0.0737711	0.00544218
1139	yx113742	yx114709	31	20	0.0232558	0.0189292	1	0.322749	0.104167
1140	yx113742	yx114709	31	23	0.0465116	0.0118983	0.0785714	0.0785714	0.00617347
1141	yx113742	yx114709	31	26	0.0465116	-0.0400216	-0.4625	-0.206193	0.0425155
1142	yx113742	yx114709	31	29	0.0697674	0.0265008	0.185606	0.161198	0.0259848
1143	yx113742	yx114709	31	32	0	-0.01298	-1	-0.130931	0.0171429
1144	yx113742	yx114709	33	17	0	-0.00216333	-1	-0.0494166	0.002442
1145	yx113742	yx114709	33	20	0	-0.00216333	-1	-0.0494166	0.002442
1146	yx113742	yx114709	33	23	0	-0.0173067	-1	-0.153112	0.0234432
1147	yx113742	yx114709	33	26	0.0697674	0.0265008	0.532609	0.182917	0.0334588
1148	yx113742	yx114709	33	29	0.0232558	0.0016225	0.0227273	0.0132221	0.000174825
1149	yx113742	yx114709	33	32	0	-0.00648999	-1	-0.0877058	0.00769231
1150	yx113742	yx114709	35	17	0	-0.00108167	-1	-0.0340799	0.00116144
1151	yx113742	yx114709	35	20	0	-0.00108167	-1	-0.0340799	0.00116144
1152	yx113742	yx114709	35	23	0.0232558	0.0146025	0.385714	0.178188	0.0317509
1153	yx113742	yx114709	35	26	0.0232558	0.0016225	0.0652174	0.0154467	0.0002386
1154	yx113742	yx114709	35	29	0	-0.0108167	-1	-0.121581	0.014782
1155	yx113742	yx114709	35	32	0	-0.003245	-1	-0.0604858	0.00365854
1156	yx113742	yx114709	37	17	0	-0.00108167	-1	-0.0340799	0.00116144
1157	yx113742	yx114709	37	20	0	-0.00108167	-1	-0.0340799	0.00116144
1158	yx113742	yx114709	37	23	0	-0.00865333	-1	-0.105593	0.0111498
1159	yx113742	yx114709	37	26	0	-0.0216333	-1	-0.205956	0.0424178
1160	yx113742	yx114709	37	29	0.0465116	0.035695	1	0.401218	0.160976
1161	yx113742	yx114709	37	32	0	-0.003245	-1	-0.0604858	0.00365854
1162	yx113742	yx114709	39	17	0	-0.000540833	-1	-0.0238095	0.000566893
1163	yx113742	yx114709	39	20	0	-0.000540833	-1	-0.0238095	0.000566893
1164	yx113742	yx114709	39	23	0	-0.00432666	-1	-0.0737711	0.00544218
1165	yx113742	yx114709	39	26	0	-0.0108167	-1	-0.143889	0.0207039
1166	yx113742	yx114709	39	29	0.0232558	0.0178475	1	0.280306	0.0785714
1167	yx113742	yx114709	39	32	0	-0.0016225	-1	-0.0422577	0.00178571
1168	yx114709	yx115297	17	15	0.0188679	0.00427198	1	0.0750234	0.00562852
1169	yx114709	yx115297	17	17	0	-0.00320399	-1	-0.0627182	0.00393357
1170	yx114709	yx115297	17	19	0	-0.001068	-1	-0.0339683	0.00115385
1171	yx114709	yx115297	20	15	0	-0.0145959	-1	-0.25633	0.0657051
1172	yx114709	yx115297	20	17	0.0188679	0.0156639	1	0.306622	0.0940171
1173	yx114709	yx115297	20	19	0	-0.001068	-1	-0.0339683	0.00115385
1174	yx114709	yx115297	23	15	0.132075	-0.0284799	-0.177384	-0.167798	0.0281561
1175	yx114709	yx115297	23	17	0.0754717	0.0402278	0.298942	0.264186	0.0697943
1176	yx114709	yx115297	23	19	0	-0.011748	-1	-0.125357	0.0157143
1177	yx114709	yx115297	26	15	0.358491	-0.00640797	-0.0535714	-0.0306719	0.000940767
1178	yx114709	yx115297	26	17	0.0566038	-0.0234959	-0.293333	-0.125357	0.0157143
1179	yx114709	yx115297	26	19	0.0566038	0.0299039	1	0.25923	0.0672
1180	yx114709	yx115297	29	15	0.207547	0.0323959	0.631944	0.184959	0.03421
1181	yx114709	yx115297	29	17	0.0188679	-0.0195799	-0.509259	-0.124604	0.0155262
1182	yx114709	yx115297	29	19	0	-0.0128159	-1	-0.132518	0.017561
1183	yx114709	yx115297	32	15	0.0566038	0.0128159	1	0.132518	0.017561
1184	yx114709	yx115297	32	17	0	-0.00961196	-1	-0.110782	0.0122727
1185	yx114709	yx115297	32	19	0	-0.00320399	-1	-0.06	0.0036
1186	yx115297	yx115954	15	14	0.02	0.0036	1	0.0669316	0.00447984
1187	yx115297	yx115954	15	20	0.28	0.034	0.62963	0.193119	0.0372951
1188	yx115297	yx115954	15	26	0.52	-0.0212	-0.346405	-0.116488	0.0135695
1189	yx115297	yx115954	15	32	0	-0.0164	-1	-0.304911	0.0929705
1190	yx115297	yx115954	17	14	0	-0.0032	-1	-0.062348	0.00388727
1191	yx115297	yx115954	17	20	0.02	-0.028	-0.583333	-0.166667	0.0277778
1192	yx115297	yx115954	17	26	0.14	0.0344	0.632353	0.198083	0.0392369
1193	yx115297	yx115954	17	32	0	-0.0032	-1	-0.062348	0.00388727
1194	yx115297	yx115954	19	14	0	-0.0004	-1	-0.0204082	0.000416493
1195	yx115297	yx115954	19	20	0	-0.006	-1	-0.093522	0.00874636
1196	yx115297	yx115954	19	26	0	-0.0132	-1	-0.199037	0.0396158
1197	yx115297	yx115954	19	32	0.02	0.0196	1	1	1
1198	yx115954	yx116017	14	15	0.0212766	0.00497963	1	0.0815016	0.00664251
1199	yx115954	yx116017	14	17	0	-0.00181077	-1	-0.0449694	0.00202224
1200	yx115954	yx116017	14	19	0	-0.000905387	-1	-0.0310835	0.000966184
1201	yx115954	yx116017	14	23	0	-0.000905387	-1	-0.0310835	0.000966184
1202	yx115954	yx116017	14	25	0	-0.000452694	-1	-0.0217391	0.00047259
1203	yx115954	yx116017	14	27	0	-0.000905387	-1	-0.0310835	0.000966184
1204	yx115954	yx116017	20	15	0.234043	-0.010412	-0.0653409	-0.0527545	0.00278304
1205	yx115954	yx116017	20	17	0.0425532	0.0153916	0.265625	0.11833	0.0140019
1206	yx115954	yx116017	20	19	0.0425532	0.0289724	1	0.30792	0.0948148
1207	yx115954	yx116017	20	23	0	-0.0135808	-1	-0.144338	0.0208333
1208	yx115954	yx116017	20	25	0	-0.0067904	-1	-0.100947	0.0101902
1209	yx115954	yx116017	20	27	0	-0.0135808	-1	-0.144338	0.0208333
1210	yx115954	yx116017	26	15	0.489362	0.000452694	0.0030303	0.00222519	4.95148e-06
1211	yx115954	yx116017	26	17	0.0425532	-0.01177	-0.216667	-0.0877858	0.00770634
1212	yx115954	yx116017	26	19	0	-0.0271616	-1	-0.280056	0.0784314
1213	yx115954	yx116017	26	23	0.0425532	0.0153916	1	0.158698	0.0251852
1214	yx115954	yx116017	26	25	0.0212766	0.00769579	1	0.11099	0.0123188
1215	yx115954	yx116017	26	27	0.0425532	0.0153916	1	0.158698	0.0251852
1216	yx115954	yx116017	32	15	0.0212766	0.00497963	1	0.0815016	0.00664251
1217	yx115954	yx116017	32	17	0	-0.00181077	-1	-0.0449694	0.00202224
1218	yx115954	yx116017	32	19	0	-0.000905387	-1	-0.0310835	0.000966184
1219	yx115954	yx116017	32	23	0	-0.000905387	-1	-0.0310835	0.000966184
1220	yx115954	yx116017	32	25	0	-0.000452694	-1	-0.0217391	0.00047259
1221	yx115954	yx116017	32	27	0	-0.000905387	-1	-0.0310835	0.000966184
1222	yx116017	yx120041	15	19	0.0638298	0.0149389	1	0.144338	0.0208333
1223	yx116017	yx120041	15	22	0.617021	0.0140335	0.0861111	0.0809866	0.00655883
1224	yx116017	yx120041	15	25	0.0212766	-0.0439113	-0.673611	-0.371672	0.13814
1225	yx116017	yx120041	15	28	0.0638298	0.0149389	1	0.144338	0.0208333
1226	yx116017	yx120041	17	19	0	-0.00543232	-1	-0.0796398	0.00634249
1227	yx116017	yx120041	17	22	0.0851064	0.0181077	1	0.15856	0.0251414
1228	yx116017	yx120041	17	25	0	-0.0072431	-1	-0.0930233	0.00865333
1229	yx116017	yx120041	17	28	0	-0.00543232	-1	-0.0796398	0.00634249
1230	yx116017	yx120041	19	19	0	-0.00271616	-1	-0.0550482	0.0030303
1231	yx116017	yx120041	19	22	0.0212766	-0.0122227	-0.364865	-0.147959	0.0218919
1232	yx116017	yx120041	19	25	0.0212766	0.017655	0.453488	0.313458	0.0982558
1233	yx116017	yx120041	19	28	0	-0.00271616	-1	-0.0550482	0.0030303
1234	yx116017	yx120041	23	19	0	-0.00271616	-1	-0.0550482	0.0030303
1235	yx116017	yx120041	23	22	0.0425532	0.00905387	1	0.109599	0.012012
1236	yx116017	yx120041	23	25	0	-0.00362155	-1	-0.064299	0.00413437
1237	yx116017	yx120041	23	28	0	-0.00271616	-1	-0.0550482	0.0030303
1238	yx116017	yx120041	25	19	0	-0.00135808	-1	-0.0384995	0.00148221
1239	yx116017	yx120041	25	22	0	-0.0167497	-1	-0.28361	0.0804348
1240	yx116017	yx120041	25	25	0.0212766	0.0194658	1	0.483421	0.233696
1241	yx116017	yx120041	25	28	0	-0.00135808	-1	-0.0384995	0.00148221
1242	yx116017	yx120041	27	19	0	-0.00271616	-1	-0.0550482	0.0030303
1243	yx116017	yx120041	27	22	0.0212766	-0.0122227	-0.364865	-0.147959	0.0218919
1244	yx116017	yx120041	27	25	0.0212766	0.017655	0.453488	0.313458	0.0982558
1245	yx116017	yx120041	27	28	0	-0.00271616	-1	-0.0550482	0.0030303
1246	yx120041	y120041	19	19	0.0526316	0.0498615	1	1	1
1247	yx120041	y120041	19	22	0	-0.043398	-1	-0.51099	0.261111
1248	yx120041	y120041	19	25	0	-0.00369344	-1	-0.0647524	0.00419287
1249	yx120041	y120041	19	28	0	-0.00277008	-1	-0.0555556	0.00308642
1250	yx120041	y120041	22	19	0	-0.043398	-1	-0.51099	0.261111
1251	yx120041	y120041	22	22	0.824561	0.14466	1	1	1
1252	yx120041	y120041	22	25	0	-0.057864	-1	-0.595581	0.354717
1253	yx120041	y120041	22	28	0	-0.043398	-1	-0.51099	0.261111
1254	yx120041	y120041	25	19	0	-0.00369344	-1	-0.0647524	0.00419287
1255	yx120041	y120041	25	22	0	-0.057864	-1	-0.595581	0.354717
1256	yx120041	y120041	25	25	0.0701754	0.0652508	1	1	1
1257	yx120041	y120041	25	28	0	-0.00369344	-1	-0.0647524	0.00419287
1258	yx120041	y120041	28	19	0	-0.00277008	-1	-0.0555556	0.00308642
1259	yx120041	y120041	28	22	0	-0.043398	-1	-0.51099	0.261111
1260	yx120041	y120041	28	25	0	-0.00369344	-1	-0.0647524	0.00419287
1261	yx120041	y120041	28	28	0.0526316	0.0498615	1	1	1
1262	y120041	yx124482	19	14	0	-0.00130208	-1	-0.0376622	0.00141844
1263	y120041	yx124482	19	18	0	-0.0130208	-1	-0.132453	0.0175439
1264	y120041	yx124482	19	22	0.0208333	0	0	0	0
1265	y120041	yx124482	19	26	0.0416667	0.0208333	0.5	0.182574	0.0333333
1266	y120041	yx124482	19	30	0	-0.00651042	-1	-0.0880451	0.00775194
1267	y120041	yx124482	22	14	0.0208333	0.00303819	1	0.060271	0.00363259
1268	y120041	yx124482	22	18	0.208333	0.0303819	1	0.211966	0.0449294
1269	y120041	yx124482	22	22	0.270833	-0.0138889	-0.142857	-0.0834784	0.00696864
1270	y120041	yx124482	22	26	0.270833	-0.0138889	-0.142857	-0.0834784	0.00696864
1271	y120041	yx124482	22	30	0.0833333	-0.00564236	-0.0634146	-0.0523339	0.00273884
1272	y120041	yx124482	25	14	0	-0.00130208	-1	-0.0376622	0.00141844
1273	y120041	yx124482	25	18	0	-0.0130208	-1	-0.132453	0.0175439
1274	y120041	yx124482	25	22	0.0416667	0.0208333	0.5	0.182574	0.0333333
1275	y120041	yx124482	25	26	0.0208333	0	0	0	0
1276	y120041	yx124482	25	30	0	-0.00651042	-1	-0.0880451	0.00775194
1277	y120041	yx124482	28	14	0	-0.000434028	-1	-0.0212766	0.000452694
1278	y120041	yx124482	28	18	0	-0.00434028	-1	-0.0748272	0.0055991
1279	y120041	yx124482	28	22	0	-0.00694444	-1	-0.103142	0.0106383
1280	y120041	yx124482	28	26	0	-0.00694444	-1	-0.103142	0.0106383
1281	y120041	yx124482	28	30	0.0208333	0.0186632	1	0.42776	0.182979
1282	yx124482	yx124760	14	19	0.0208333	0.0173611	1	0.326164	0.106383
1283	yx124482	yx124760	14	21	0	-0.0117188	-1	-0.165395	0.0273556
1284	yx124482	yx124760	14	23	0	-0.00303819	-1	-0.060271	0.00363259
1285	yx124482	yx124760	14	25	0	-0.00217014	-1	-0.0497395	0.00247402
1286	yx124482	yx124760	14	27	0	-0.000434028	-1	-0.0212766	0.000452694
1287	yx124482	yx124760	18	19	0.0416667	0.00694444	0.0526316	0.0458831	0.00210526
1288	yx124482	yx124760	18	21	0.104167	-0.0130208	-0.111111	-0.0646306	0.00417711
1289	yx124482	yx124760	18	23	0.0208333	-0.00954861	-0.314286	-0.0666177	0.00443792
1290	yx124482	yx124760	18	25	0.0416667	0.0199653	0.242105	0.160934	0.0258996
1291	yx124482	yx124760	18	27	0	-0.00434028	-1	-0.0748272	0.0055991
1292	yx124482	yx124760	22	19	0	-0.0555556	-1	-0.316228	0.1
1293	yx124482	yx124760	22	21	0.208333	0.0208333	0.142857	0.0890871	0.00793651
1294	yx124482	yx124760	22	23	0.0833333	0.0347222	0.357143	0.208696	0.043554
1295	yx124482	yx124760	22	25	0.0416667	0.00694444	0.1	0.0482243	0.00232558
1296	yx124482	yx124760	22	27	0	-0.00694444	-1	-0.103142	0.0106383
1297	yx124482	yx124760	26	19	0.104167	0.0486111	0.4375	0.276699	0.0765625
1298	yx124482	yx124760	26	21	0.145833	-0.0416667	-0.222222	-0.178174	0.031746
1299	yx124482	yx124760	26	23	0.0416667	-0.00694444	-0.142857	-0.0417392	0.00174216
1300	yx124482	yx124760	26	25	0.0208333	-0.0138889	-0.4	-0.0964486	0.00930233
1301	yx124482	yx124760	26	27	0.0208333	0.0138889	1	0.206284	0.0425532
1302	yx124482	yx124760	30	19	0	-0.0173611	-1	-0.152499	0.0232558
1303	yx124482	yx124760	30	21	0.104167	0.0455729	1	0.300731	0.0904393
1304	yx124482	yx124760	30	23	0	-0.015191	-1	-0.140899	0.0198525
1305	yx124482	yx124760	30	25	0	-0.0108507	-1	-0.116279	0.0135208
1306	yx124482	yx124760	30	27	0	-0.00217014	-1	-0.0497395	0.00247402
1307	yx124760	yx125024	19	17	0	-0.01125	-1	-0.123613	0.0152801
1308	yx124760	yx125024	19	19	0	-0.01125	-1	-0.123613	0.0152801
1309	yx124760	yx125024	19	21	0.025	0.019375	1	0.297185	0.0883191
1310	yx124760	yx125024	19	23	0.025	0.008125	0.139785	0.073872	0.00545707
1311	yx124760	yx125024	19	25	0.025	-0.03125	-0.555556	-0.172825	0.0298686
1312	yx124760	yx125024	19	27	0.025	-0.025625	-0.506173	-0.146953	0.0215953
1313	yx124760	yx125024	19	29	0	-0.01125	-1	-0.123613	0.0152801
1314	yx124760	yx125024	19	31	0.075	0.0525	0.677419	0.419079	0.175627
1315	yx124760	yx125024	19	35	0.05	0.033125	0.569892	0.30117	0.0907036
1316	yx124760	yx125024	19	37	0	-0.01125	-1	-0.123613	0.0152801
1317	yx124760	yx125024	19	39	0	-0.01125	-1	-0.123613	0.0152801
1318	yx124760	yx125024	21	17	0.025	-0.0025	-0.0909091	-0.0230571	0.000531632
1319	yx124760	yx125024	21	19	0.05	0.0225	1	0.207514	0.0430622
1320	yx124760	yx125024	21	21	0	-0.01375	-1	-0.177028	0.031339
1321	yx124760	yx125024	21	23	0	-0.04125	-1	-0.3148	0.0990991
1322	yx124760	yx125024	21	25	0.125	-0.0125	-0.0909091	-0.0580259	0.003367
1323	yx124760	yx125024	21	27	0.2	0.07625	0.753086	0.367037	0.134716
1324	yx124760	yx125024	21	29	0.025	-0.0025	-0.0909091	-0.0230571	0.000531632
1325	yx124760	yx125024	21	31	0	-0.055	-1	-0.368514	0.135802
1326	yx124760	yx125024	21	35	0.025	-0.01625	-0.393939	-0.124012	0.015379
1327	yx124760	yx125024	21	37	0.05	0.0225	1	0.207514	0.0430622
1328	yx124760	yx125024	21	39	0.05	0.0225	1	0.207514	0.0430622
1329	yx124760	yx125024	23	17	0.025	0.01875	0.428571	0.260133	0.0676692
1330	yx124760	yx125024	23	19	0	-0.00625	-1	-0.086711	0.0075188
1331	yx124760	yx125024	23	21	0	-0.003125	-1	-0.0605228	0.003663
1332	yx124760	yx125024	23	23	0	-0.009375	-1	-0.107624	0.011583
1333	yx124760	yx125024	23	25	0.075	0.04375	0.466667	0.305505	0.0933333
1334	yx124760	yx125024	23	27	0	-0.028125	-1	-0.203653	0.0414747
1335	yx124760	yx125024	23	29	0	-0.00625	-1	-0.086711	0.0075188
1336	yx124760	yx125024	23	31	0.025	0.0125	0.142857	0.125988	0.015873
1337	yx124760	yx125024	23	35	0	-0.009375	-1	-0.107624	0.011583
1338	yx124760	yx125024	23	37	0	-0.00625	-1	-0.086711	0.0075188
1339	yx124760	yx125024	23	39	0	-0.00625	-1	-0.086711	0.0075188
1340	yx124760	yx125024	25	17	0	-0.00375	-1	-0.0653255	0.00426743
1341	yx124760	yx125024	25	19	0	-0.00375	-1	-0.0653255	0.00426743
1342	yx124760	yx125024	25	21	0	-0.001875	-1	-0.0455961	0.002079
1343	yx124760	yx125024	25	23	0.05	0.044375	0.63964	0.63964	0.409139
1344	yx124760	yx125024	25	25	0	-0.01875	-1	-0.164399	0.027027
1345	yx124760	yx125024	25	27	0	-0.016875	-1	-0.153426	0.0235397
1346	yx124760	yx125024	25	29	0.025	0.02125	0.459459	0.370178	0.137032
1347	yx124760	yx125024	25	31	0	-0.0075	-1	-0.0949158	0.00900901
1348	yx124760	yx125024	25	35	0	-0.005625	-1	-0.0810811	0.00657414
1349	yx124760	yx125024	25	37	0	-0.00375	-1	-0.0653255	0.00426743
1350	yx124760	yx125024	25	39	0	-0.00375	-1	-0.0653255	0.00426743
1351	yx124760	yx125024	27	17	0	-0.00125	-1	-0.0367359	0.00134953
1352	yx124760	yx125024	27	19	0	-0.00125	-1	-0.0367359	0.00134953
1353	yx124760	yx125024	27	21	0	-0.000625	-1	-0.025641	0.000657462
1354	yx124760	yx125024	27	23	0	-0.001875	-1	-0.0455961	0.002079
1355	yx124760	yx125024	27	25	0.025	0.01875	1	0.27735	0.0769231
1356	yx124760	yx125024	27	27	0	-0.005625	-1	-0.0862796	0.00744417
1357	yx124760	yx125024	27	29	0	-0.00125	-1	-0.0367359	0.00134953
1358	yx124760	yx125024	27	31	0	-0.0025	-1	-0.0533761	0.002849
1359	yx124760	yx125024	27	35	0	-0.001875	-1	-0.0455961	0.002079
1360	yx124760	yx125024	27	37	0	-0.00125	-1	-0.0367359	0.00134953
1361	yx124760	yx125024	27	39	0	-0.00125	-1	-0.0367359	0.00134953
1362	yx125024	yx127207	17	25	0.025	0.005	0.166667	0.0468293	0.00219298
1363	yx125024	yx127207	17	27	0	-0.0175	-1	-0.168345	0.0283401
1364	yx125024	yx127207	17	29	0.025	0.0175	0.411765	0.224872	0.0505676
1365	yx125024	yx127207	17	31	0	-0.00375	-1	-0.0653255	0.00426743
1366	yx125024	yx127207	17	34	0	-0.00125	-1	-0.0367359	0.00134953
1367	yx125024	yx127207	19	25	0	-0.02	-1	-0.187317	0.0350877
1368	yx125024	yx127207	19	27	0.05	0.0325	1	0.312641	0.0977444
1369	yx125024	yx127207	19	29	0	-0.0075	-1	-0.0963739	0.00928793
1370	yx125024	yx127207	19	31	0	-0.00375	-1	-0.0653255	0.00426743
1371	yx125024	yx127207	19	34	0	-0.00125	-1	-0.0367359	0.00134953
1372	yx125024	yx127207	21	25	0	-0.01	-1	-0.130744	0.017094
1373	yx125024	yx127207	21	27	0.025	0.01625	1	0.218218	0.047619
1374	yx125024	yx127207	21	29	0	-0.00375	-1	-0.0672673	0.00452489
1375	yx125024	yx127207	21	31	0	-0.001875	-1	-0.0455961	0.002079
1376	yx125024	yx127207	21	34	0	-0.000625	-1	-0.025641	0.000657462
1377	yx125024	yx127207	23	25	0.025	-0.005	-0.166667	-0.0387492	0.0015015
1378	yx125024	yx127207	23	27	0.025	-0.00125	-0.047619	-0.00994988	9.90001e-05
1379	yx125024	yx127207	23	29	0.025	0.01375	0.215686	0.1462	0.0213743
1380	yx125024	yx127207	23	31	0	-0.005625	-1	-0.0810811	0.00657414
1381	yx125024	yx127207	23	34	0	-0.001875	-1	-0.0455961	0.002079
1382	yx125024	yx127207	25	25	0.1	0	0	0	0
1383	yx125024	yx127207	25	27	0.075	-0.0125	-0.142857	-0.0605228	0.003663
1384	yx125024	yx127207	25	29	0.05	0.0125	0.111111	0.0808452	0.00653595
1385	yx125024	yx127207	25	31	0.025	0.00625	0.111111	0.0547997	0.003003
1386	yx125024	yx127207	25	34	0	-0.00625	-1	-0.09245	0.00854701
1387	yx125024	yx127207	27	25	0.075	-0.015	-0.166667	-0.0733236	0.00537634
1388	yx125024	yx127207	27	27	0.1	0.02125	0.145299	0.106691	0.0113829
1389	yx125024	yx127207	27	29	0.05	0.01625	0.139785	0.108982	0.0118772
1390	yx125024	yx127207	27	31	0	-0.016875	-1	-0.153426	0.0235397
1391	yx125024	yx127207	27	34	0	-0.005625	-1	-0.0862796	0.00744417
1392	yx125024	yx127207	29	25	0.025	0.005	0.166667	0.0468293	0.00219298
1393	yx125024	yx127207	29	27	0	-0.0175	-1	-0.168345	0.0283401
1394	yx125024	yx127207	29	29	0	-0.0075	-1	-0.0963739	0.00928793
1395	yx125024	yx127207	29	31	0.025	0.02125	0.459459	0.370178	0.137032
1396	yx125024	yx127207	29	34	0	-0.00125	-1	-0.0367359	0.00134953
1397	yx125024	yx127207	31	25	0.075	0.035	0.583333	0.238145	0.056713
1398	yx125024	yx127207	31	27	0.025	-0.01	-0.285714	-0.0698857	0.004884
1399	yx125024	yx127207	31	29	0	-0.015	-1	-0.140028	0.0196078
1400	yx125024	yx127207	31	31	0	-0.0075	-1	-0.0949158	0.00900901
1401	yx125024	yx127207	31	34	0	-0.0025	-1	-0.0533761	0.002849
1402	yx125024	yx127207	35	25	0.025	-0.005	-0.166667	-0.0387492	0.0015015
1403	yx125024	yx127207	35	27	0.05	0.02375	0.487179	0.189048	0.035739
1404	yx125024	yx127207	35	29	0	-0.01125	-1	-0.119618	0.0143084
1405	yx125024	yx127207	35	31	0	-0.005625	-1	-0.0810811	0.00657414
1406	yx125024	yx127207	35	34	0	-0.001875	-1	-0.0455961	0.002079
1407	yx125024	yx127207	37	25	0	-0.02	-1	-0.187317	0.0350877
1408	yx125024	yx127207	37	27	0	-0.0175	-1	-0.168345	0.0283401
1409	yx125024	yx127207	37	29	0	-0.0075	-1	-0.0963739	0.00928793
1410	yx125024	yx127207	37	31	0.025	0.02125	0.459459	0.370178	0.137032
1411	yx125024	yx127207	37	34	0.025	0.02375	1	0.697982	0.487179
1412	yx125024	yx127207	39	25	0.05	0.03	1	0.280976	0.0789474
1413	yx125024	yx127207	39	27	0	-0.0175	-1	-0.168345	0.0283401
1414	yx125024	yx127207	39	29	0	-0.0075	-1	-0.0963739	0.00928793
1415	yx125024	yx127207	39	31	0	-0.00375	-1	-0.0653255	0.00426743
1416	yx125024	yx127207	39	34	0	-0.00125	-1	-0.0367359	0.00134953
1417	yx127207	yx127766	25	20	0.0869565	-0.020794	-0.192982	-0.0961754	0.0092497
1418	yx127207	yx127766	25	22	0.217391	-0.0250473	-0.103314	-0.103314	0.0106737
1419	yx127207	yx127766	25	24	0.0652174	0.0203214	0.318519	0.132597	0.0175819
1420	yx127207	yx127766	25	26	0.0434783	0.0255198	1	0.254152	0.0645933
1421	yx127207	yx127766	27	20	0.152174	0.0557656	0.33908	0.263105	0.069224
1422	yx127207	yx127766	27	22	0.195652	-0.0212665	-0.0980392	-0.0894809	0.00800683
1423	yx127207	yx127766	27	24	0.0217391	-0.018431	-0.458824	-0.122677	0.0150497
1424	yx127207	yx127766	27	26	0	-0.0160681	-1	-0.163235	0.0266458
1425	yx127207	yx127766	29	20	0.0217391	-0.0122873	-0.361111	-0.0830879	0.00690359
1426	yx127207	yx127766	29	22	0.0869565	0.010397	0.192982	0.0626987	0.00393112
1427	yx127207	yx127766	29	24	0.0217391	0.00756144	0.08	0.0721336	0.00520325
1428	yx127207	yx127766	29	26	0	-0.00567108	-1	-0.0825723	0.00681818
1429	yx127207	yx127766	31	20	0	-0.0170132	-1	-0.15692	0.0246238
1430	yx127207	yx127766	31	22	0.0652174	0.0269376	1	0.221575	0.0490956
1431	yx127207	yx127766	31	24	0	-0.00708885	-1	-0.09224	0.00850822
1432	yx127207	yx127766	31	26	0	-0.00283554	-1	-0.0563138	0.00317125
1433	yx127207	yx127766	34	20	0	-0.00567108	-1	-0.0885615	0.00784314
1434	yx127207	yx127766	34	22	0.0217391	0.00897921	1	0.125051	0.0156379
1435	yx127207	yx127766	34	24	0	-0.00236295	-1	-0.0520579	0.00271003
1436	yx127207	yx127766	34	26	0	-0.00094518	-1	-0.0317821	0.0010101
1437	yx127766	yx128533	20	34	0	-0.00592593	-1	-0.0909091	0.00826446
1438	yx127766	yx128533	20	38	0.111111	-0.00740741	-0.0625	-0.03371	0.00113636
1439	yx127766	yx128533	20	40	0	-0.00592593	-1	-0.0909091	0.00826446
1440	yx127766	yx128533	20	42	0.0666667	-0.0222222	-0.25	-0.1066	0.0113636
1441	yx127766	yx128533	20	44	0.0888889	0.0592593	0.727273	0.426401	0.181818
1442	yx127766	yx128533	20	46	0	-0.0118519	-1	-0.130051	0.0169133
1443	yx127766	yx128533	20	48	0	-0.00592593	-1	-0.0909091	0.00826446
1444	yx127766	yx128533	22	34	0.0222222	0.00888889	1	0.123091	0.0151515
1445	yx127766	yx128533	22	38	0.333333	0.0666667	0.375	0.273861	0.075
1446	yx127766	yx128533	22	40	0.0222222	0.00888889	1	0.123091	0.0151515
1447	yx127766	yx128533	22	42	0.155556	-0.0444444	-0.222222	-0.19245	0.037037
1448	yx127766	yx128533	22	44	0.0222222	-0.0444444	-0.666667	-0.288675	0.0833333
1449	yx127766	yx128533	22	46	0.0222222	-0.00444444	-0.166667	-0.0440225	0.00193798
1450	yx127766	yx128533	22	48	0.0222222	0.00888889	1	0.123091	0.0151515
1451	yx127766	yx128533	24	34	0	-0.00246914	-1	-0.0533002	0.00284091
1452	yx127766	yx128533	24	38	0	-0.0493827	-1	-0.316228	0.1
1453	yx127766	yx128533	24	40	0	-0.00246914	-1	-0.0533002	0.00284091
1454	yx127766	yx128533	24	42	0.0888889	0.0518519	0.7	0.35	0.1225
1455	yx127766	yx128533	24	44	0	-0.0123457	-1	-0.125	0.015625
1456	yx127766	yx128533	24	46	0.0222222	0.017284	0.4375	0.266872	0.0712209
1457	yx127766	yx128533	24	48	0	-0.00246914	-1	-0.0533002	0.00284091
1458	yx127766	yx128533	26	34	0	-0.000493827	-1	-0.0227273	0.000516529
1459	yx127766	yx128533	26	38	0	-0.00987654	-1	-0.13484	0.0181818
1460	yx127766	yx128533	26	40	0	-0.000493827	-1	-0.0227273	0.000516529
1461	yx127766	yx128533	26	42	0.0222222	0.0148148	1	0.213201	0.0454545
1462	yx127766	yx128533	26	44	0	-0.00246914	-1	-0.0533002	0.00284091
1463	yx127766	yx128533	26	46	0	-0.000987654	-1	-0.0325128	0.00105708
1464	yx127766	yx128533	26	48	0	-0.000493827	-1	-0.0227273	0.000516529
1465	yx128533	yx132116	34	17	0	-0.00047259	-1	-0.0222222	0.000493827
1466	yx128533	yx132116	34	23	0	-0.00283554	-1	-0.057735	0.00333333
1467	yx128533	yx132116	34	25	0.0217391	0.0141777	1	0.204124	0.0416667
1468	yx128533	yx132116	34	27	0	-0.00378072	-1	-0.0683986	0.00467836
1469	yx128533	yx132116	34	29	0	-0.00425331	-1	-0.0735215	0.00540541
1470	yx128533	yx132116	34	31	0	-0.00283554	-1	-0.057735	0.00333333
1471	yx128533	yx132116	38	17	0	-0.00992439	-1	-0.136626	0.0186667
1472	yx128533	yx132116	38	23	0.0217391	-0.0378072	-0.634921	-0.225374	0.0507937
1473	yx128533	yx132116	38	25	0.173913	0.0151229	0.08	0.0637455	0.00406349
1474	yx128533	yx132116	38	27	0.108696	0.0293006	0.31	0.155194	0.0240852
1475	yx128533	yx132116	38	29	0.0869565	-0.00236295	-0.026455	-0.0119583	0.000143
1476	yx128533	yx132116	38	31	0.0652174	0.00567108	0.08	0.0338062	0.00114286
1477	yx128533	yx132116	42	17	0.0217391	0.0141777	1	0.204124	0.0416667
1478	yx128533	yx132116	42	23	0.108696	0.063327	0.744444	0.394801	0.155868
1479	yx128533	yx132116	42	25	0.0652174	-0.0557656	-0.460938	-0.245833	0.060434
1480	yx128533	yx132116	42	27	0.0652174	0.0047259	0.0416667	0.0261784	0.000685307
1481	yx128533	yx132116	42	29	0.0434783	-0.0245747	-0.361111	-0.130065	0.0169169
1482	yx128533	yx132116	42	31	0.0434783	-0.00189036	-0.0416667	-0.0117851	0.000138889
1483	yx128533	yx132116	44	17	0	-0.00236295	-1	-0.0520579	0.00271003
1484	yx128533	yx132116	44	23	0	-0.0141777	-1	-0.13525	0.0182927
1485	yx128533	yx132116	44	25	0.0434783	0.00567108	0.08	0.0382546	0.00146341
1486	yx128533	yx132116	44	27	0	-0.0189036	-1	-0.160231	0.0256739
1487	yx128533	yx132116	44	29	0.0434783	0.0222117	0.254054	0.179887	0.0323592
1488	yx128533	yx132116	44	31	0.0217391	0.00756144	0.08	0.0721336	0.00520325
1489	yx128533	yx132116	46	17	0	-0.00094518	-1	-0.0317821	0.0010101
1490	yx128533	yx132116	46	23	0	-0.00567108	-1	-0.0825723	0.00681818
1491	yx128533	yx132116	46	25	0.0434783	0.0283554	1	0.291937	0.0852273
1492	yx128533	yx132116	46	27	0	-0.00756144	-1	-0.0978232	0.00956938
1493	yx128533	yx132116	46	29	0	-0.00850662	-1	-0.10515	0.0110565
1494	yx128533	yx132116	46	31	0	-0.00567108	-1	-0.0825723	0.00681818
1495	yx128533	yx132116	48	17	0	-0.00047259	-1	-0.0222222	0.000493827
1496	yx128533	yx132116	48	23	0	-0.00283554	-1	-0.057735	0.00333333
1497	yx128533	yx132116	48	25	0	-0.00756144	-1	-0.108866	0.0118519
1498	yx128533	yx132116	48	27	0	-0.00378072	-1	-0.0683986	0.00467836
1499	yx128533	yx132116	48	29	0.0217391	0.0174858	1	0.302255	0.091358
1500	yx128533	yx132116	48	31	0	-0.00283554	-1	-0.057735	0.00333333
1501	yx132116	yx133061	17	12	0	-0.000434028	-1	-0.0212766	0.000452694
1502	yx132116	yx133061	17	18	0	-0.00130208	-1	-0.0376622	0.00141844
1503	yx132116	yx133061	17	20	0.0208333	0.0125868	1	0.180208	0.0324748
1504	yx132116	yx133061	17	22	0	-0.00868056	-1	-0.123278	0.0151976
1505	yx132116	yx133061	17	24	0	-0.00217014	-1	-0.0497395	0.00247402
1506	yx132116	yx133061	23	12	0	-0.00260417	-1	-0.0551318	0.00303951
1507	yx132116	yx133061	23	18	0	-0.0078125	-1	-0.09759	0.00952381
1508	yx132116	yx133061	23	20	0.0416667	-0.0078125	-0.157895	-0.0483055	0.00233342
1509	yx132116	yx133061	23	22	0.0833333	0.03125	0.428571	0.191663	0.0367347
1510	yx132116	yx133061	23	24	0	-0.0130208	-1	-0.128885	0.0166113
1511	yx132116	yx133061	25	12	0	-0.00651042	-1	-0.0983422	0.00967118
1512	yx132116	yx133061	25	18	0.0208333	0.00130208	0.030303	0.0116052	0.00013468
1513	yx132116	yx133061	25	20	0.145833	0.0221354	0.117241	0.0976544	0.00953638
1514	yx132116	yx133061	25	22	0.0833333	-0.046875	-0.36	-0.205129	0.0420779
1515	yx132116	yx133061	25	24	0.0625	0.0299479	0.418182	0.211508	0.0447357
1516	yx132116	yx133061	27	12	0	-0.00434028	-1	-0.0748272	0.0055991
1517	yx132116	yx133061	27	18	0	-0.0130208	-1	-0.132453	0.0175439
1518	yx132116	yx133061	27	20	0.104167	0.0217014	0.172414	0.10927	0.01194
1519	yx132116	yx133061	27	22	0.104167	0.0173611	0.142857	0.086711	0.0075188
1520	yx132116	yx133061	27	24	0	-0.0217014	-1	-0.174928	0.0305998
1521	yx132116	yx133061	29	12	0.0208333	0.0164931	1	0.284343	0.0808511
1522	yx132116	yx133061	29	18	0.0208333	0.0078125	0.157895	0.0794719	0.00631579
1523	yx132116	yx133061	29	20	0.0833333	0.000868056	0.00689655	0.00437081	1.9104e-05
1524	yx132116	yx133061	29	22	0.0416667	-0.0451389	-0.52	-0.225449	0.0508271
1525	yx132116	yx133061	29	24	0.0416667	0.0199653	0.242105	0.160934	0.0258996
1526	yx132116	yx133061	31	12	0	-0.00260417	-1	-0.0551318	0.00303951
1527	yx132116	yx133061	31	18	0.0208333	0.0130208	0.238095	0.16265	0.026455
1528	yx132116	yx133061	31	20	0	-0.0494792	-1	-0.305935	0.0935961
1529	yx132116	yx133061	31	22	0.104167	0.0520833	0.714286	0.319438	0.102041
1530	yx132116	yx133061	31	24	0	-0.0130208	-1	-0.128885	0.0166113
1531	yx133061	yx134740	12	20	0	-0.0163759	-1	-0.355491	0.126374
1532	yx133061	yx134740	12	23	0	-0.00213599	-1	-0.0495479	0.00245499
1533	yx133061	yx134740	12	26	0.0188679	0.0185119	1	1	1
1534	yx133061	yx134740	18	20	0.0566038	0.00747597	1	0.0955533	0.00913043
1535	yx133061	yx134740	18	23	0	-0.00640797	-1	-0.087519	0.00765957
1536	yx133061	yx134740	18	26	0	-0.001068	-1	-0.0339683	0.00115385
1537	yx133061	yx134740	20	20	0.396226	0.0359559	0.655844	0.215527	0.0464518
1538	yx133061	yx134740	20	23	0.0188679	-0.0281239	-0.598485	-0.18014	0.0324504
1539	yx133061	yx134740	20	26	0	-0.00783197	-1	-0.116823	0.0136476
1540	yx133061	yx134740	22	20	0.377358	0.0170879	0.311688	0.102429	0.0104916
1541	yx133061	yx134740	22	23	0.0377358	-0.00925596	-0.19697	-0.0592866	0.0035149
1542	yx133061	yx134740	22	26	0	-0.00783197	-1	-0.116823	0.0136476
1543	yx133061	yx134740	24	20	0.0377358	-0.0441438	-0.53913	-0.446055	0.198965
1544	yx133061	yx134740	24	23	0.0566038	0.0459238	0.548936	0.495861	0.245878
1545	yx133061	yx134740	24	26	0	-0.00177999	-1	-0.0447572	0.00200321
1546	yx134740	yx136512	20	16	0.0645161	0.0062435	1	0.0859602	0.00738916
1547	yx134740	yx136512	20	20	0.0967742	-0.0489074	-0.602564	-0.449766	0.202289
1548	yx134740	yx136512	20	22	0.193548	0.0187305	1	0.160357	0.0257143
1549	yx134740	yx136512	20	24	0.258065	-0.00416233	-0.0606061	-0.0310161	0.000962001
1550	yx134740	yx136512	20	26	0.0645161	0.0062435	1	0.0859602	0.00738916
1551	yx134740	yx136512	20	28	0.225806	0.0218522	1	0.176777	0.03125
1552	yx134740	yx136512	23	16	0	-0.0062435	-1	-0.0859602	0.00738916
1553	yx134740	yx136512	23	20	0.0645161	0.0489074	0.602564	0.449766	0.202289
1554	yx134740	yx136512	23	22	0	-0.0187305	-1	-0.160357	0.0257143
1555	yx134740	yx136512	23	24	0.0322581	0.00416233	0.0606061	0.0310161	0.000962001
1556	yx134740	yx136512	23	26	0	-0.0062435	-1	-0.0859602	0.00738916
1557	yx134740	yx136512	23	28	0	-0.0218522	-1	-0.176777	0.03125
1558	yx136512	yx140892	16	29	0	-0.0246914	-1	-0.2	0.04
1559	yx136512	yx140892	16	31	0.0740741	0.0438957	1	0.341121	0.116364
1560	yx136512	yx140892	16	33	0	-0.0109739	-1	-0.117954	0.013913
1561	yx136512	yx140892	16	35	0	-0.00548697	-1	-0.08	0.0064
1562	yx136512	yx140892	16	37	0	-0.00274348	-1	-0.05547	0.00307692
1563	yx136512	yx140892	20	29	0.148148	0.0864198	0.7	0.47194	0.222727
1564	yx136512	yx140892	20	31	0	-0.0754458	-1	-0.395285	0.15625
1565	yx136512	yx140892	20	33	0.037037	0.00960219	0.0795455	0.0695837	0.0048419
1566	yx136512	yx140892	20	35	0	-0.0137174	-1	-0.13484	0.0181818
1567	yx136512	yx140892	20	37	0	-0.00685871	-1	-0.0934947	0.00874126
1568	yx136512	yx140892	22	29	0	-0.0493827	-1	-0.294884	0.0869565
1569	yx136512	yx140892	22	31	0.111111	0.0507545	0.578125	0.290771	0.0845479
1570	yx136512	yx140892	22	33	0	-0.0219479	-1	-0.173913	0.0302457
1571	yx136512	yx140892	22	35	0	-0.0109739	-1	-0.117954	0.013913
1572	yx136512	yx140892	22	37	0.037037	0.0315501	1	0.47027	0.221154
1573	yx136512	yx140892	24	29	0.037037	-0.0493827	-0.571429	-0.239046	0.0571429
1574	yx136512	yx140892	24	31	0.111111	0.00548697	0.0357143	0.0254824	0.000649351
1575	yx136512	yx140892	24	33	0.0740741	0.0356653	0.325	0.229095	0.0524845
1576	yx136512	yx140892	24	35	0.037037	0.0178326	0.325	0.15538	0.0241429
1577	yx136512	yx140892	24	37	0	-0.00960219	-1	-0.116024	0.0134615
1578	yx136512	yx140892	26	29	0	-0.0246914	-1	-0.2	0.04
1579	yx136512	yx140892	26	31	0.0740741	0.0438957	1	0.341121	0.116364
1580	yx136512	yx140892	26	33	0	-0.0109739	-1	-0.117954	0.013913
1581	yx136512	yx140892	26	35	0	-0.00548697	-1	-0.08	0.0064
1582	yx136512	yx140892	26	37	0	-0.00274348	-1	-0.05547	0.00307692
1583	yx136512	yx140892	28	29	0.148148	0.0617284	0.357143	0.298807	0.0892857
1584	yx136512	yx140892	28	31	0.037037	-0.0685871	-0.649351	-0.318529	0.101461
1585	yx136512	yx140892	28	33	0.037037	-0.00137174	-0.0357143	-0.00881134	7.76398e-05
1586	yx136512	yx140892	28	35	0.037037	0.0178326	0.325	0.15538	0.0241429
1587	yx136512	yx140892	28	37	0	-0.00960219	-1	-0.116024	0.0134615
1588	yx140892	yx146813	29	15	0.217391	0.10397	0.488889	0.465667	0.216846
1589	yx140892	yx146813	29	17	0.130435	-0.073724	-0.361111	-0.314373	0.0988304
1590	yx140892	yx146813	29	19	0	-0.0302457	-1	-0.225374	0.0507937
1591	yx140892	yx146813	31	15	0.0869565	-0.0406427	-0.318519	-0.177647	0.0315583
1592	yx140892	yx146813	31	17	0.23913	0.0094518	0.0584795	0.0393329	0.00154708
1593	yx140892	yx146813	31	19	0.0652174	0.0311909	0.589286	0.226816	0.0514456
1594	yx140892	yx146813	33	15	0.0217391	-0.0420605	-0.659259	-0.226173	0.0511544
1595	yx140892	yx146813	33	17	0.152174	0.0373346	0.461988	0.191138	0.0365336
1596	yx140892	yx146813	33	19	0.0217391	0.0047259	0.0675676	0.0422789	0.0017875
1597	yx140892	yx146813	35	15	0	-0.0141777	-1	-0.148304	0.0219941
1598	yx140892	yx146813	35	17	0.0434783	0.0179584	1	0.178848	0.0319865
1599	yx140892	yx146813	35	19	0	-0.00378072	-1	-0.0657952	0.004329
1600	yx140892	yx146813	37	15	0	-0.00708885	-1	-0.103695	0.0107527
1601	yx140892	yx146813	37	17	0.0217391	0.00897921	1	0.125051	0.0156379
1602	yx140892	yx146813	37	19	0	-0.00189036	-1	-0.0460044	0.0021164
1603	yx146813	yx147638	15	28	0	-0.00595041	-1	-0.0949158	0.00900901
1604	yx146813	yx147638	15	31	0.127273	0.0856198	1	0.547511	0.299769
1605	yx146813	yx147638	15	34	0.181818	-0.08	-0.594595	-0.426241	0.181682
1606	yx146813	yx147638	15	37	0.0181818	0.000330579	0.00900901	0.00310242	9.62501e-06
1607	yx146813	yx147638	17	28	0.0181818	0.00760331	1	0.11537	0.0133102
1608	yx146813	yx147638	17	31	0	-0.0740496	-1	-0.450443	0.202899
1609	yx146813	yx147638	17	34	0.527273	0.0618182	0.53125	0.313314	0.0981658
1610	yx146813	yx147638	17	37	0.0363636	0.0046281	0.202899	0.0413168	0.00170708
1611	yx146813	yx147638	19	28	0	-0.00165289	-1	-0.0430331	0.00185185
1612	yx146813	yx147638	19	31	0	-0.0115702	-1	-0.120761	0.0145833
1613	yx146813	yx147638	19	34	0.0909091	0.0181818	1	0.158114	0.025
1614	yx146813	yx147638	19	37	0	-0.00495868	-1	-0.0759555	0.00576923
1615	yx147638	yx149622	28	23	0	-0.00163265	-1	-0.04222	0.00178253
1616	yx147638	yx149622	28	25	0	-0.00163265	-1	-0.04222	0.00178253
1617	yx147638	yx149622	28	27	0	-0.00163265	-1	-0.04222	0.00178253
1618	yx147638	yx149622	28	28	0	-0.000816327	-1	-0.0294118	0.000865052
1619	yx147638	yx149622	28	29	0	-0.00244898	-1	-0.0525105	0.00275735
1620	yx147638	yx149622	28	31	0	-0.000816327	-1	-0.0294118	0.000865052
1621	yx147638	yx149622	28	33	0	-0.00326531	-1	-0.0616041	0.00379507
1622	yx147638	yx149622	28	35	0.0285714	0.0146939	1	0.176471	0.0311419
1623	yx147638	yx149622	28	37	0	-0.000816327	-1	-0.0294118	0.000865052
1624	yx147638	yx149622	28	39	0	-0.000816327	-1	-0.0294118	0.000865052
1625	yx147638	yx149622	28	41	0	-0.000816327	-1	-0.0294118	0.000865052
1626	yx147638	yx149622	31	23	0	-0.00979592	-1	-0.111979	0.0125392
1627	yx147638	yx149622	31	25	0	-0.00979592	-1	-0.111979	0.0125392
1628	yx147638	yx149622	31	27	0.0285714	0.0187755	0.396552	0.214625	0.0460641
1629	yx147638	yx149622	31	28	0	-0.00489796	-1	-0.0780076	0.00608519
1630	yx147638	yx149622	31	29	0.0285714	0.0138776	0.195402	0.131534	0.0173012
1631	yx147638	yx149622	31	31	0	-0.00489796	-1	-0.0780076	0.00608519
1632	yx147638	yx149622	31	33	0	-0.0195918	-1	-0.16339	0.0266963
1633	yx147638	yx149622	31	35	0.114286	0.0310204	0.351852	0.164683	0.0271204
1634	yx147638	yx149622	31	37	0	-0.00489796	-1	-0.0780076	0.00608519
1635	yx147638	yx149622	31	39	0	-0.00489796	-1	-0.0780076	0.00608519
1636	yx147638	yx149622	31	41	0	-0.00489796	-1	-0.0780076	0.00608519
1637	yx147638	yx149622	34	23	0.0285714	-0.0155102	-0.351852	-0.159131	0.0253227
1638	yx147638	yx149622	34	25	0.0571429	0.0130612	1	0.134005	0.0179574
1639	yx147638	yx149622	34	27	0.0285714	-0.0155102	-0.351852	-0.159131	0.0253227
1640	yx147638	yx149622	34	28	0.0285714	0.00653061	1	0.093352	0.0087146
1641	yx147638	yx149622	34	29	0.0571429	-0.00897959	-0.135802	-0.0763889	0.00583526
1642	yx147638	yx149622	34	31	0.0285714	0.00653061	1	0.093352	0.0087146
1643	yx147638	yx149622	34	33	0.114286	0.0261224	1	0.195529	0.0382318
1644	yx147638	yx149622	34	35	0.342857	-0.0318367	-0.270833	-0.151697	0.023012
1645	yx147638	yx149622	34	37	0.0285714	0.00653061	1	0.093352	0.0087146
1646	yx147638	yx149622	34	39	0.0285714	0.00653061	1	0.093352	0.0087146
1647	yx147638	yx149622	34	41	0.0285714	0.00653061	1	0.093352	0.0087146
1648	yx147638	yx149622	37	23	0.0285714	0.0269388	1	0.696631	0.485294
1649	yx147638	yx149622	37	25	0	-0.00163265	-1	-0.04222	0.00178253
1650	yx147638	yx149622	37	27	0	-0.00163265	-1	-0.04222	0.00178253
1651	yx147638	yx149622	37	28	0	-0.000816327	-1	-0.0294118	0.000865052
1652	yx147638	yx149622	37	29	0	-0.00244898	-1	-0.0525105	0.00275735
1653	yx147638	yx149622	37	31	0	-0.000816327	-1	-0.0294118	0.000865052
1654	yx147638	yx149622	37	33	0	-0.00326531	-1	-0.0616041	0.00379507
1655	yx147638	yx149622	37	35	0	-0.0138776	-1	-0.166667	0.0277778
1656	yx147638	yx149622	37	37	0	-0.000816327	-1	-0.0294118	0.000865052
1657	yx147638	yx149622	37	39	0	-0.000816327	-1	-0.0294118	0.000865052
1658	yx147638	yx149622	37	41	0	-0.000816327	-1	-0.0294118	0.000865052
1659	yx149622	yx150232	23	18	0	-0.00137174	-1	-0.0384615	0.00147929
1660	yx149622	yx150232	23	22	0	-0.00137174	-1	-0.0384615	0.00147929
1661	yx149622	yx150232	23	24	0	-0.00137174	-1	-0.0384615	0.00147929
1662	yx149622	yx150232	23	28	0.037037	0.0205761	1	0.219265	0.0480769
1663	yx149622	yx150232	23	30	0	-0.00548697	-1	-0.0817861	0.00668896
1664	yx149622	yx150232	23	32	0	-0.00411523	-1	-0.0693375	0.00480769
1665	yx149622	yx150232	23	34	0	-0.00548697	-1	-0.0817861	0.00668896
1666	yx149622	yx150232	23	36	0	-0.00137174	-1	-0.0384615	0.00147929
1667	yx149622	yx150232	27	18	0	-0.00274348	-1	-0.05547	0.00307692
1668	yx149622	yx150232	27	22	0	-0.00274348	-1	-0.05547	0.00307692
1669	yx149622	yx150232	27	24	0	-0.00274348	-1	-0.05547	0.00307692
1670	yx149622	yx150232	27	28	0.0740741	0.0411523	1	0.316228	0.1
1671	yx149622	yx150232	27	30	0	-0.0109739	-1	-0.117954	0.013913
1672	yx149622	yx150232	27	32	0	-0.00823045	-1	-0.1	0.01
1673	yx149622	yx150232	27	34	0	-0.0109739	-1	-0.117954	0.013913
1674	yx149622	yx150232	27	36	0	-0.00274348	-1	-0.05547	0.00307692
1675	yx149622	yx150232	28	18	0.037037	0.0356653	1	1	1
1676	yx149622	yx150232	28	22	0	-0.00137174	-1	-0.0384615	0.00147929
1677	yx149622	yx150232	28	24	0	-0.00137174	-1	-0.0384615	0.00147929
1678	yx149622	yx150232	28	28	0	-0.0164609	-1	-0.175412	0.0307692
1679	yx149622	yx150232	28	30	0	-0.00548697	-1	-0.0817861	0.00668896
1680	yx149622	yx150232	28	32	0	-0.00411523	-1	-0.0693375	0.00480769
1681	yx149622	yx150232	28	34	0	-0.00548697	-1	-0.0817861	0.00668896
1682	yx149622	yx150232	28	36	0	-0.00137174	-1	-0.0384615	0.00147929
1683	yx149622	yx150232	29	18	0	-0.00274348	-1	-0.05547	0.00307692
1684	yx149622	yx150232	29	22	0.037037	0.0342936	1	0.693375	0.480769
1685	yx149622	yx150232	29	24	0	-0.00274348	-1	-0.05547	0.00307692
1686	yx149622	yx150232	29	28	0	-0.0329218	-1	-0.252982	0.064
1687	yx149622	yx150232	29	30	0	-0.0109739	-1	-0.117954	0.013913
1688	yx149622	yx150232	29	32	0	-0.00823045	-1	-0.1	0.01
1689	yx149622	yx150232	29	34	0.037037	0.0260631	0.413043	0.28014	0.0784783
1690	yx149622	yx150232	29	36	0	-0.00274348	-1	-0.05547	0.00307692
1691	yx149622	yx150232	33	18	0	-0.00411523	-1	-0.0693375	0.00480769
1692	yx149622	yx150232	33	22	0	-0.00411523	-1	-0.0693375	0.00480769
1693	yx149622	yx150232	33	24	0	-0.00411523	-1	-0.0693375	0.00480769
1694	yx149622	yx150232	33	28	0	-0.0493827	-1	-0.316228	0.1
1695	yx149622	yx150232	33	30	0.037037	0.0205761	0.217391	0.184302	0.0339674
1696	yx149622	yx150232	33	32	0	-0.0123457	-1	-0.125	0.015625
1697	yx149622	yx150232	33	34	0.037037	0.0205761	0.217391	0.184302	0.0339674
1698	yx149622	yx150232	33	36	0.037037	0.0329218	1	0.5547	0.307692
1699	yx149622	yx150232	35	18	0	-0.0205761	-1	-0.219265	0.0480769
1700	yx149622	yx150232	35	22	0	-0.0205761	-1	-0.219265	0.0480769
1701	yx149622	yx150232	35	24	0.037037	0.0164609	1	0.175412	0.0307692
1702	yx149622	yx150232	35	28	0.333333	0.0864198	0.4375	0.35	0.1225
1703	yx149622	yx150232	35	30	0.037037	-0.0452675	-0.55	-0.256439	0.0657609
1704	yx149622	yx150232	35	32	0.111111	0.0493827	1	0.316228	0.1
1705	yx149622	yx150232	35	34	0.037037	-0.0452675	-0.55	-0.256439	0.0657609
1706	yx149622	yx150232	35	36	0	-0.0205761	-1	-0.219265	0.0480769
1707	yx149622	yx150232	37	18	0	-0.00137174	-1	-0.0384615	0.00147929
1708	yx149622	yx150232	37	22	0	-0.00137174	-1	-0.0384615	0.00147929
1709	yx149622	yx150232	37	24	0	-0.00137174	-1	-0.0384615	0.00147929
1710	yx149622	yx150232	37	28	0	-0.0164609	-1	-0.175412	0.0307692
1711	yx149622	yx150232	37	30	0	-0.00548697	-1	-0.0817861	0.00668896
1712	yx149622	yx150232	37	32	0	-0.00411523	-1	-0.0693375	0.00480769
1713	yx149622	yx150232	37	34	0.037037	0.0315501	1	0.47027	0.221154
1714	yx149622	yx150232	37	36	0	-0.00137174	-1	-0.0384615	0.00147929
1715	yx149622	yx150232	39	18	0	-0.00137174	-1	-0.0384615	0.00147929
1716	yx149622	yx150232	39	22	0	-0.00137174	-1	-0.0384615	0.00147929
1717	yx149622	yx150232	39	24	0	-0.00137174	-1	-0.0384615	0.00147929
1718	yx149622	yx150232	39	28	0	-0.0164609	-1	-0.175412	0.0307692
1719	yx149622	yx150232	39	30	0.037037	0.0315501	1	0.47027	0.221154
1720	yx149622	yx150232	39	32	0	-0.00411523	-1	-0.0693375	0.00480769
1721	yx149622	yx150232	39	34	0	-0.00548697	-1	-0.0817861	0.00668896
1722	yx149622	yx150232	39	36	0	-0.00137174	-1	-0.0384615	0.00147929
1723	yx149622	yx150232	41	18	0	-0.00137174	-1	-0.0384615	0.00147929
1724	yx149622	yx150232	41	22	0	-0.00137174	-1	-0.0384615	0.00147929
1725	yx149622	yx150232	41	24	0	-0.00137174	-1	-0.0384615	0.00147929
1726	yx149622	yx150232	41	28	0	-0.0164609	-1	-0.175412	0.0307692
1727	yx149622	yx150232	41	30	0.037037	0.0315501	1	0.47027	0.221154
1728	yx149622	yx150232	41	32	0	-0.00411523	-1	-0.0693375	0.00480769
1729	yx149622	yx150232	41	34	0	-0.00548697	-1	-0.0817861	0.00668896
1730	yx149622	yx150232	41	36	0	-0.00137174	-1	-0.0384615	0.00147929
1731	yx150232	yx150387	18	30	0	-0.000771605	-1	-0.0285714	0.000816327
1732	yx150232	yx150387	18	32	0.0277778	0.00617284	1	0.0903508	0.00816327
1733	yx150232	yx150387	18	34	0	-0.00540123	-1	-0.0830455	0.00689655
1734	yx150232	yx150387	22	30	0	-0.00154321	-1	-0.040996	0.00168067
1735	yx150232	yx150387	22	32	0.0555556	0.0123457	1	0.129641	0.0168067
1736	yx150232	yx150387	22	34	0	-0.0108025	-1	-0.119159	0.0141988
1737	yx150232	yx150387	24	30	0	-0.000771605	-1	-0.0285714	0.000816327
1738	yx150232	yx150387	24	32	0.0277778	0.00617284	1	0.0903508	0.00816327
1739	yx150232	yx150387	24	34	0	-0.00540123	-1	-0.0830455	0.00689655
1740	yx150232	yx150387	26	30	0	-0.000771605	-1	-0.0285714	0.000816327
1741	yx150232	yx150387	26	32	0.0277778	0.00617284	1	0.0903508	0.00816327
1742	yx150232	yx150387	26	34	0	-0.00540123	-1	-0.0830455	0.00689655
1743	yx150232	yx150387	28	30	0	-0.0100309	-1	-0.127079	0.0161491
1744	yx150232	yx150387	28	32	0.194444	-0.0864198	-0.608696	-0.432771	0.187291
1745	yx150232	yx150387	28	34	0.166667	0.0964506	0.776398	0.507372	0.257426
1746	yx150232	yx150387	30	30	0.0277778	0.0239198	1	0.420883	0.177143
1747	yx150232	yx150387	30	32	0.111111	0.00308642	0.1	0.0214669	0.000460829
1748	yx150232	yx150387	30	34	0	-0.0270062	-1	-0.197312	0.0389321
1749	yx150232	yx150387	32	30	0	-0.00231481	-1	-0.0509647	0.0025974
1750	yx150232	yx150387	32	32	0.0555556	-0.00925926	-0.142857	-0.0805823	0.00649351
1751	yx150232	yx150387	32	34	0.0277778	0.0115741	0.172414	0.10581	0.0111957
1752	yx150232	yx150387	34	30	0	-0.00694444	-1	-0.09759	0.00952381
1753	yx150232	yx150387	34	32	0.25	0.0555556	1	0.308607	0.0952381
1754	yx150232	yx150387	34	34	0	-0.0486111	-1	-0.283654	0.0804598
1755	yx150232	yx150387	36	30	0	-0.000771605	-1	-0.0285714	0.000816327
1756	yx150232	yx150387	36	32	0.0277778	0.00617284	1	0.0903508	0.00816327
1757	yx150232	yx150387	36	34	0	-0.00540123	-1	-0.0830455	0.00689655
1758	yx150387	yx155528	30	16	0	-0.000816327	-1	-0.0294118	0.000865052
1759	yx150387	yx155528	30	20	0	-0.000816327	-1	-0.0294118	0.000865052
1760	yx150387	yx155528	30	22	0	-0.00571429	-1	-0.0857493	0.00735294
1761	yx150387	yx155528	30	26	0	-0.00734694	-1	-0.100901	0.010181
1762	yx150387	yx155528	30	28	0.0285714	0.0195918	1	0.25332	0.0641711
1763	yx150387	yx155528	30	30	0	-0.000816327	-1	-0.0294118	0.000865052
1764	yx150387	yx155528	30	32	0	-0.00244898	-1	-0.0525105	0.00275735
1765	yx150387	yx155528	30	34	0	-0.00163265	-1	-0.04222	0.00178253
1766	yx150387	yx155528	32	16	0.0285714	0.00571429	1	0.0857493	0.00735294
1767	yx150387	yx155528	32	20	0.0285714	0.00571429	1	0.0857493	0.00735294
1768	yx150387	yx155528	32	22	0.2	0.04	1	0.25	0.0625
1769	yx150387	yx155528	32	26	0.171429	-0.0342857	-0.230769	-0.196116	0.0384615
1770	yx150387	yx155528	32	28	0.257143	0.00571429	0.0909091	0.0307729	0.00094697
1771	yx150387	yx155528	32	30	0.0285714	0.00571429	1	0.0857493	0.00735294
1772	yx150387	yx155528	32	32	0.0571429	-0.0114286	-0.166667	-0.102062	0.0104167
1773	yx150387	yx155528	32	34	0.0285714	-0.0171429	-0.375	-0.184637	0.0340909
1774	yx150387	yx155528	34	16	0	-0.00489796	-1	-0.0780076	0.00608519
1775	yx150387	yx155528	34	20	0	-0.00489796	-1	-0.0780076	0.00608519
1776	yx150387	yx155528	34	22	0	-0.0342857	-1	-0.227429	0.0517241
1777	yx150387	yx155528	34	26	0.0857143	0.0416327	0.326923	0.252748	0.0638815
1778	yx150387	yx155528	34	28	0.0285714	-0.0253061	-0.469697	-0.144639	0.0209204
1779	yx150387	yx155528	34	30	0	-0.00489796	-1	-0.0780076	0.00608519
1780	yx150387	yx155528	34	32	0.0285714	0.0138776	0.195402	0.131534	0.0173012
1781	yx150387	yx155528	34	34	0.0285714	0.0187755	0.396552	0.214625	0.0460641
1782	yx155528	yx156368	16	33	0	-0.00137174	-1	-0.0384615	0.00147929
1783	yx155528	yx156368	16	35	0	-0.00137174	-1	-0.0384615	0.00147929
1784	yx155528	yx156368	16	37	0.037037	0.0233196	1	0.255704	0.0653846
1785	yx155528	yx156368	16	39	0	-0.0123457	-1	-0.138675	0.0192308
1786	yx155528	yx156368	16	41	0	-0.00137174	-1	-0.0384615	0.00147929
1787	yx155528	yx156368	16	43	0	-0.00548697	-1	-0.0817861	0.00668896
1788	yx155528	yx156368	16	45	0	-0.00137174	-1	-0.0384615	0.00147929
1789	yx155528	yx156368	20	33	0	-0.00137174	-1	-0.0384615	0.00147929
1790	yx155528	yx156368	20	35	0	-0.00137174	-1	-0.0384615	0.00147929
1791	yx155528	yx156368	20	37	0	-0.0137174	-1	-0.150414	0.0226244
1792	yx155528	yx156368	20	39	0.037037	0.0246914	1	0.27735	0.0769231
1793	yx155528	yx156368	20	41	0	-0.00137174	-1	-0.0384615	0.00147929
1794	yx155528	yx156368	20	43	0	-0.00548697	-1	-0.0817861	0.00668896
1795	yx155528	yx156368	20	45	0	-0.00137174	-1	-0.0384615	0.00147929
1796	yx155528	yx156368	22	33	0	-0.00685871	-1	-0.0934947	0.00874126
1797	yx155528	yx156368	22	35	0	-0.00685871	-1	-0.0934947	0.00874126
1798	yx155528	yx156368	22	37	0.0740741	0.00548697	0.0470588	0.0292509	0.000855615
1799	yx155528	yx156368	22	39	0.037037	-0.0246914	-0.4	-0.13484	0.0181818
1800	yx155528	yx156368	22	41	0	-0.00685871	-1	-0.0934947	0.00874126
1801	yx155528	yx156368	22	43	0.0740741	0.0466392	0.386364	0.337978	0.114229
1802	yx155528	yx156368	22	45	0	-0.00685871	-1	-0.0934947	0.00874126
1803	yx155528	yx156368	26	33	0	-0.00685871	-1	-0.0934947	0.00874126
1804	yx155528	yx156368	26	35	0	-0.00685871	-1	-0.0934947	0.00874126
1805	yx155528	yx156368	26	37	0.0740741	0.00548697	0.0470588	0.0292509	0.000855615
1806	yx155528	yx156368	26	39	0.0740741	0.0123457	0.1	0.06742	0.00454545
1807	yx155528	yx156368	26	41	0	-0.00685871	-1	-0.0934947	0.00874126
1808	yx155528	yx156368	26	43	0.037037	0.00960219	0.0795455	0.0695837	0.0048419
1809	yx155528	yx156368	26	45	0	-0.00685871	-1	-0.0934947	0.00874126
1810	yx155528	yx156368	28	33	0	-0.0123457	-1	-0.138675	0.0192308
1811	yx155528	yx156368	28	35	0.037037	0.0246914	1	0.27735	0.0769231
1812	yx155528	yx156368	28	37	0.185185	0.0617284	0.294118	0.271163	0.0735294
1813	yx155528	yx156368	28	39	0.111111	0	0	0	0
1814	yx155528	yx156368	28	41	0	-0.0123457	-1	-0.138675	0.0192308
1815	yx155528	yx156368	28	43	0	-0.0493827	-1	-0.294884	0.0869565
1816	yx155528	yx156368	28	45	0	-0.0123457	-1	-0.138675	0.0192308
1817	yx155528	yx156368	30	33	0	-0.00137174	-1	-0.0384615	0.00147929
1818	yx155528	yx156368	30	35	0	-0.00137174	-1	-0.0384615	0.00147929
1819	yx155528	yx156368	30	37	0	-0.0137174	-1	-0.150414	0.0226244
1820	yx155528	yx156368	30	39	0	-0.0123457	-1	-0.138675	0.0192308
1821	yx155528	yx156368	30	41	0.037037	0.0356653	1	1	1
1822	yx155528	yx156368	30	43	0	-0.00548697	-1	-0.0817861	0.00668896
1823	yx155528	yx156368	30	45	0	-0.00137174	-1	-0.0384615	0.00147929
1824	yx155528	yx156368	32	33	0	-0.00411523	-1	-0.0693375	0.00480769
1825	yx155528	yx156368	32	35	0	-0.00411523	-1	-0.0693375	0.00480769
1826	yx155528	yx156368	32	37	0	-0.0411523	-1	-0.271163	0.0735294
1827	yx155528	yx156368	32	39	0.0740741	0.037037	0.5	0.25	0.0625
1828	yx155528	yx156368	32	41	0	-0.00411523	-1	-0.0693375	0.00480769
1829	yx155528	yx156368	32	43	0	-0.0164609	-1	-0.147442	0.0217391
1830	yx155528	yx156368	32	45	0.037037	0.0329218	1	0.5547	0.307692
1831	yx155528	yx156368	34	33	0.037037	0.0342936	1	0.693375	0.480769
1832	yx155528	yx156368	34	35	0	-0.00274348	-1	-0.05547	0.00307692
1833	yx155528	yx156368	34	37	0	-0.0274348	-1	-0.21693	0.0470588
1834	yx155528	yx156368	34	39	0	-0.0246914	-1	-0.2	0.04
1835	yx155528	yx156368	34	41	0	-0.00274348	-1	-0.05547	0.00307692
1836	yx155528	yx156368	34	43	0.037037	0.0260631	0.413043	0.28014	0.0784783
1837	yx155528	yx156368	34	45	0	-0.00274348	-1	-0.05547	0.00307692
1838	yx156368	yx156834	31	19	0.0277778	0.00231481	1	0.0509647	0.0025974
1839	yx156368	yx156834	31	21	0	-0.00231481	-1	-0.0509647	0.0025974
1840	yx156368	yx156834	33	19	0.0555556	0.00462963	1	0.0731272	0.00534759
1841	yx156368	yx156834	33	21	0	-0.00462963	-1	-0.0731272	0.00534759
1842	yx156368	yx156834	35	19	0.0277778	0.00231481	1	0.0509647	0.0025974
1843	yx156368	yx156834	35	21	0	-0.00231481	-1	-0.0509647	0.0025974
1844	yx156368	yx156834	37	19	0.305556	-0.025463	-0.478261	-0.191805	0.0367893
1845	yx156368	yx156834	37	21	0.0555556	0.025463	0.478261	0.191805	0.0367893
1846	yx156368	yx156834	39	19	0.305556	5.55112e-17	1.9984e-15	4.26061e-16	1.81528e-31
1847	yx156368	yx156834	39	21	0.0277778	0	0	0	0
1848	yx156368	yx156834	41	19	0.0277778	0.00231481	1	0.0509647	0.0025974
1849	yx156368	yx156834	41	21	0	-0.00231481	-1	-0.0509647	0.0025974
1850	yx156368	yx156834	43	19	0.138889	0.0115741	1	0.12109	0.0146628
1851	yx156368	yx156834	43	21	0	-0.0115741	-1	-0.12109	0.0146628
1852	yx156368	yx156834	45	19	0.0277778	0.00231481	1	0.0509647	0.0025974
1853	yx156368	yx156834	45	21	0	-0.00231481	-1	-0.0509647	0.0025974
1854	yx156834	yx156970	19	21	0.025	0.00125	1	0.0367359	0.00134953
1855	yx156834	yx156970	19	23	0.025	0.00125	1	0.0367359	0.00134953
1856	yx156834	yx156970	19	25	0.075	0.00375	1	0.0653255	0.00426743
1857	yx156834	yx156970	19	27	0.45	-0.00125	-0.047619	-0.0114852	0.000131909
1858	yx156834	yx156970	19	29	0.1	0.005	1	0.0764719	0.00584795
1859	yx156834	yx156970	19	31	0.075	0.00375	1	0.0653255	0.00426743
1860	yx156834	yx156970	19	33	0.175	0.00875	1	0.105661	0.0111643
1861	yx156834	yx156970	19	35	0	-0.02375	-1	-0.697982	0.487179
1862	yx156834	yx156970	19	37	0.025	0.00125	1	0.0367359	0.00134953
1863	yx156834	yx156970	21	21	0	-0.000625	-1	-0.025641	0.000657462
1864	yx156834	yx156970	21	23	0	-0.000625	-1	-0.025641	0.000657462
1865	yx156834	yx156970	21	25	0	-0.001875	-1	-0.0455961	0.002079
1866	yx156834	yx156970	21	27	0	-0.011875	-1	-0.152312	0.023199
1867	yx156834	yx156970	21	29	0	-0.0025	-1	-0.0533761	0.002849
1868	yx156834	yx156970	21	31	0	-0.001875	-1	-0.0455961	0.002079
1869	yx156834	yx156970	21	33	0	-0.004375	-1	-0.0737496	0.00543901
1870	yx156834	yx156970	21	35	0.025	0.024375	1	1	1
1871	yx156834	yx156970	21	37	0	-0.000625	-1	-0.025641	0.000657462
1872	yx156834	yx156970	23	21	0	-0.000625	-1	-0.025641	0.000657462
1873	yx156834	yx156970	23	23	0	-0.000625	-1	-0.025641	0.000657462
1874	yx156834	yx156970	23	25	0	-0.001875	-1	-0.0455961	0.002079
1875	yx156834	yx156970	23	27	0.025	0.013125	1	0.168345	0.0283401
1876	yx156834	yx156970	23	29	0	-0.0025	-1	-0.0533761	0.002849
1877	yx156834	yx156970	23	31	0	-0.001875	-1	-0.0455961	0.002079
1878	yx156834	yx156970	23	33	0	-0.004375	-1	-0.0737496	0.00543901
1879	yx156834	yx156970	23	35	0	-0.000625	-1	-0.025641	0.000657462
1880	yx156834	yx156970	23	37	0	-0.000625	-1	-0.025641	0.000657462
1881	yx156970	yx157322	21	26	0	-0.00137174	-1	-0.0384615	0.00147929
1882	yx156970	yx157322	21	28	0	-0.00274348	-1	-0.05547	0.00307692
1883	yx156970	yx157322	21	30	0	-0.00411523	-1	-0.0693375	0.00480769
1884	yx156970	yx157322	21	32	0	-0.0150892	-1	-0.162611	0.0264423
1885	yx156970	yx157322	21	34	0.037037	0.0288066	1	0.3669	0.134615
1886	yx156970	yx157322	21	36	0	-0.00548697	-1	-0.0817861	0.00668896
1887	yx156970	yx157322	23	26	0	-0.00137174	-1	-0.0384615	0.00147929
1888	yx156970	yx157322	23	28	0	-0.00274348	-1	-0.05547	0.00307692
1889	yx156970	yx157322	23	30	0	-0.00411523	-1	-0.0693375	0.00480769
1890	yx156970	yx157322	23	32	0	-0.0150892	-1	-0.162611	0.0264423
1891	yx156970	yx157322	23	34	0.037037	0.0288066	1	0.3669	0.134615
1892	yx156970	yx157322	23	36	0	-0.00548697	-1	-0.0817861	0.00668896
1893	yx156970	yx157322	25	26	0	-0.00411523	-1	-0.0693375	0.00480769
1894	yx156970	yx157322	25	28	0	-0.00823045	-1	-0.1	0.01
1895	yx156970	yx157322	25	30	0.037037	0.0246914	0.25	0.25	0.0625
1896	yx156970	yx157322	25	32	0.0740741	0.0288066	0.4375	0.186551	0.0348011
1897	yx156970	yx157322	25	34	0	-0.0246914	-1	-0.188982	0.0357143
1898	yx156970	yx157322	25	36	0	-0.0164609	-1	-0.147442	0.0217391
1899	yx156970	yx157322	27	26	0	-0.0123457	-1	-0.138675	0.0192308
1900	yx156970	yx157322	27	28	0	-0.0246914	-1	-0.2	0.04
1901	yx156970	yx157322	27	30	0.037037	0	0	0	0
1902	yx156970	yx157322	27	32	0.185185	0.0493827	0.25	0.213201	0.0454545
1903	yx156970	yx157322	27	34	0.037037	-0.037037	-0.5	-0.188982	0.0357143
1904	yx156970	yx157322	27	36	0.0740741	0.0246914	0.25	0.147442	0.0217391
1905	yx156970	yx157322	29	26	0	-0.00411523	-1	-0.0693375	0.00480769
1906	yx156970	yx157322	29	28	0	-0.00823045	-1	-0.1	0.01
1907	yx156970	yx157322	29	30	0.037037	0.0246914	0.25	0.25	0.0625
1908	yx156970	yx157322	29	32	0	-0.0452675	-1	-0.293151	0.0859375
1909	yx156970	yx157322	29	34	0	-0.0246914	-1	-0.188982	0.0357143
1910	yx156970	yx157322	29	36	0.0740741	0.0576132	0.608696	0.516047	0.266304
1911	yx156970	yx157322	31	26	0.037037	0.0356653	1	1	1
1912	yx156970	yx157322	31	28	0	-0.00274348	-1	-0.05547	0.00307692
1913	yx156970	yx157322	31	30	0	-0.00411523	-1	-0.0693375	0.00480769
1914	yx156970	yx157322	31	32	0	-0.0150892	-1	-0.162611	0.0264423
1915	yx156970	yx157322	31	34	0	-0.00823045	-1	-0.104828	0.010989
1916	yx156970	yx157322	31	36	0	-0.00548697	-1	-0.0817861	0.00668896
1917	yx156970	yx157322	33	26	0	-0.00960219	-1	-0.116024	0.0134615
1918	yx156970	yx157322	33	28	0.0740741	0.0548697	1	0.478091	0.228571
1919	yx156970	yx157322	33	30	0	-0.0288066	-1	-0.209165	0.04375
1920	yx156970	yx157322	33	32	0.111111	0.00548697	0.0357143	0.0254824	0.000649351
1921	yx156970	yx157322	33	34	0.0740741	0.0164609	0.1	0.0903508	0.00816327
1922	yx156970	yx157322	33	36	0	-0.0384088	-1	-0.246718	0.0608696
1923	yx156970	yx157322	35	26	0	-0.00137174	-1	-0.0384615	0.00147929
1924	yx156970	yx157322	35	28	0	-0.00274348	-1	-0.05547	0.00307692
1925	yx156970	yx157322	35	30	0	-0.00411523	-1	-0.0693375	0.00480769
1926	yx156970	yx157322	35	32	0.037037	0.0219479	1	0.236525	0.0559441
1927	yx156970	yx157322	35	34	0	-0.00823045	-1	-0.104828	0.010989
1928	yx156970	yx157322	35	36	0	-0.00548697	-1	-0.0817861	0.00668896
1929	yx156970	yx157322	37	26	0	-0.00137174	-1	-0.0384615	0.00147929
1930	yx156970	yx157322	37	28	0	-0.00274348	-1	-0.05547	0.00307692
1931	yx156970	yx157322	37	30	0	-0.00411523	-1	-0.0693375	0.00480769
1932	yx156970	yx157322	37	32	0	-0.0150892	-1	-0.162611	0.0264423
1933	yx156970	yx157322	37	34	0.037037	0.0288066	1	0.3669	0.134615
1934	yx156970	yx157322	37	36	0	-0.00548697	-1	-0.0817861	0.00668896
1935	yx157322	yx157351	26	20	0.030303	0.0284665	1	0.695971	0.484375
1936	yx157322	yx157351	26	24	0.030303	-0.0137741	-0.3125	-0.129619	0.0168011
1937	yx157322	yx157351	26	26	0	-0.00734619	-1	-0.0943333	0.00889878
1938	yx157322	yx157351	26	28	0	-0.00734619	-1	-0.0943333	0.00889878
1939	yx157322	yx157351	28	20	0	-0.00183655	-1	-0.0449013	0.00201613
1940	yx157322	yx157351	28	24	0.0606061	0.0165289	1	0.155543	0.0241935
1941	yx157322	yx157351	28	26	0	-0.00734619	-1	-0.0943333	0.00889878
1942	yx157322	yx157351	28	28	0	-0.00734619	-1	-0.0943333	0.00889878
1943	yx157322	yx157351	30	20	0	-0.00275482	-1	-0.0559017	0.003125
1944	yx157322	yx157351	30	24	0.0606061	-0.00550964	-0.0833333	-0.0430331	0.00185185
1945	yx157322	yx157351	30	26	0.030303	0.0192837	0.241379	0.205527	0.0422414
1946	yx157322	yx157351	30	28	0	-0.0110193	-1	-0.117444	0.0137931
1947	yx157322	yx157351	32	20	0	-0.0119376	-1	-0.142522	0.0203125
1948	yx157322	yx157351	32	24	0.242424	-0.0440771	-0.266667	-0.202548	0.0410256
1949	yx157322	yx157351	32	26	0.0606061	0.0128558	0.175	0.0806144	0.00649867
1950	yx157322	yx157351	32	28	0.0909091	0.0431589	0.5875	0.270634	0.0732427
1951	yx157322	yx157351	34	20	0	-0.00826446	-1	-0.108253	0.0117188
1952	yx157322	yx157351	34	24	0.212121	0.0137741	0.185185	0.0694444	0.00482253
1953	yx157322	yx157351	34	26	0.030303	-0.00275482	-0.0833333	-0.0189525	0.000359195
1954	yx157322	yx157351	34	28	0.030303	-0.00275482	-0.0833333	-0.0189525	0.000359195
1955	yx157322	yx157351	36	20	0	-0.00367309	-1	-0.0656532	0.00431034
1956	yx157322	yx157351	36	24	0.121212	0.0330579	1	0.227429	0.0517241
1957	yx157322	yx157351	36	26	0	-0.0146924	-1	-0.137931	0.019025
1958	yx157322	yx157351	36	28	0	-0.0146924	-1	-0.137931	0.019025
1959	yx157351	yx158611	20	20	0	-0.000918274	-1	-0.03125	0.000976562
1960	yx157351	yx158611	20	24	0	-0.00642792	-1	-0.0917249	0.00841346
1961	yx157351	yx158611	20	26	0	-0.00183655	-1	-0.0449013	0.00201613
1962	yx157351	yx158611	20	32	0	-0.00550964	-1	-0.0833333	0.00694444
1963	yx157351	yx158611	20	34	0	-0.00918274	-1	-0.116563	0.013587
1964	yx157351	yx158611	20	36	0	-0.00275482	-1	-0.0559017	0.003125
1965	yx157351	yx158611	20	38	0.030303	0.0266299	1	0.475986	0.226562
1966	yx157351	yx158611	24	20	0.030303	0.00734619	1	0.1	0.01
1967	yx157351	yx158611	24	24	0.181818	0.0211203	0.410714	0.120553	0.014533
1968	yx157351	yx158611	24	26	0.0606061	0.0146924	1	0.143684	0.0206452
1969	yx157351	yx158611	24	32	0.121212	-0.0165289	-0.12	-0.1	0.01
1970	yx157351	yx158611	24	34	0.181818	-0.0477502	-0.282609	-0.242451	0.0587826
1971	yx157351	yx158611	24	36	0.0909091	0.0220386	1	0.178885	0.032
1972	yx157351	yx158611	24	38	0.0909091	-0.000918274	-0.01	-0.00656532	4.31034e-05
1973	yx157351	yx158611	26	20	0	-0.00367309	-1	-0.0656532	0.00431034
1974	yx157351	yx158611	26	24	0.030303	0.00459137	0.0480769	0.0344116	0.00118416
1975	yx157351	yx158611	26	26	0	-0.00734619	-1	-0.0943333	0.00889878
1976	yx157351	yx158611	26	32	0.030303	0.00826446	0.0833333	0.0656532	0.00431034
1977	yx157351	yx158611	26	34	0.0606061	0.0238751	0.282609	0.159177	0.0253373
1978	yx157351	yx158611	26	36	0	-0.0110193	-1	-0.117444	0.0137931
1979	yx157351	yx158611	26	38	0	-0.0146924	-1	-0.137931	0.019025
1980	yx157351	yx158611	28	20	0	-0.00275482	-1	-0.0559017	0.003125
1981	yx157351	yx158611	28	24	0	-0.0192837	-1	-0.164083	0.0269231
1982	yx157351	yx158611	28	26	0	-0.00550964	-1	-0.0803219	0.00645161
1983	yx157351	yx158611	28	32	0.030303	0.0137741	0.185185	0.124226	0.0154321
1984	yx157351	yx158611	28	34	0.0606061	0.0330579	0.521739	0.250217	0.0626087
1985	yx157351	yx158611	28	36	0	-0.00826446	-1	-0.1	0.01
1986	yx157351	yx158611	28	38	0	-0.0110193	-1	-0.117444	0.0137931
1987	yx158611	yx159508	20	20	0	-0.00147929	-1	-0.04	0.0016
1988	yx158611	yx159508	20	26	0	-0.00295858	-1	-0.057735	0.00333333
1989	yx158611	yx159508	20	28	0	-0.010355	-1	-0.121395	0.0147368
1990	yx158611	yx159508	20	30	0.0384615	0.0295858	1	0.365148	0.133333
1991	yx158611	yx159508	20	32	0	-0.00887574	-1	-0.109545	0.012
1992	yx158611	yx159508	20	34	0	-0.00443787	-1	-0.0722315	0.00521739
1993	yx158611	yx159508	20	36	0	-0.00147929	-1	-0.04	0.0016
1994	yx158611	yx159508	24	20	0	-0.00887574	-1	-0.109545	0.012
1995	yx158611	yx159508	24	26	0	-0.0177515	-1	-0.158114	0.025
1996	yx158611	yx159508	24	28	0.0769231	0.0147929	0.0877193	0.0791559	0.00626566
1997	yx158611	yx159508	24	30	0.115385	0.0621302	0.35	0.35	0.1225
1998	yx158611	yx159508	24	32	0.0384615	-0.0147929	-0.277778	-0.0833333	0.00694444
1999	yx158611	yx159508	24	34	0	-0.0266272	-1	-0.197814	0.0391304
[truncated: 17,571 more rows]

## Sheet: Genes_in_Sweep
Gene	Start	Stop	Name	Summary Gene ontology	[Pf-iRBC+Spz+Gam Max Exp Timing]	[Annotated GO Function Term]	[Annotated GO Process Term]	[Annotated GO Component Term]	[NonSyn/Syn SNP Ratio All Strains]
PF3D7_0627400	1100277	1100858	mitochondrial import inner membrane translocase subunit TIM22,	Protein transporter activity	null	protein transporter activity	protein targeting to mitochondrion	mitochondrial inner membrane presequence translocase complex	1.6
PF3D7_0627500	1101734	1102852	protein DJ	Protein folding, Thiamine Biosynthesis and peptidase activity	null	peptidase activity	protein folding, thiamine biosynthetic process	cytosol	1
PF3D7_0627600	1104015	1105199	conserved Plasmodium protein, unknown function	NA	null	null	null	null	5.88
PF3D7_0627700	1108197	1111640	transportin	Protein transport to nucleus	Merozoite	Ran GTPase binding, protein transmembrane transporter activity	protein import into nucleus	nuclear pore	1.08
PF3D7_0627800	1114544	1117537	acetyl-CoA synthetase	TCA/Glycolysis/Proponoate&Pyruvate metabolism	Merozoite	acetate-CoA ligase activity	generation of precursor metabolites and energy, metabolic process	null	1.63
PF3D7_0627900	1119587	1120858	ribonuclease P protein subunit p29, putative	RNA metabolisms	Merozoite	RNA binding, ribonuclease activity	mRNA cleavage, rRNA processing, tRNA processing	ribonuclease MRP complex, ribonuclease P complex	1.56
PF3D7_0628000	1121690	1122211	6-pyruvoyltetrahydropterin synthase	Tetrahydrobiopterin biosynthesis	null	6-pyruvoyltetrahydropterin synthase activity	tetrahydrobiopterin biosynthetic process	null	0.78
PF3D7_0628100	1122801	1153664	HECT-domain ubiquitin-transferase	Protein modification	Late Schizogony	ubiquitin-protein ligase activity	null	null	2.2
PF3D7_0628200	1159862	1169080	protein kinase PK4	protein phosphorylation	Early Ring	ATP binding, elongation factor-2 kinase activity	protein phosphorylation	null	3.02
PF3D7_0628300	1170813	1173696	Choline Fethanolaminephosphotransferase, putative	Phospholipid biosynthetic process	null	ethanolaminephosphotransferase activity	lipid metabolic process, phospholipid biosynthetic process	endoplasmic reticulum, integral to membrane, membrane	1.67
PF3D7_0628400	1176265	1178587	conserved Plasmodium membrane protein, unknown function	membrane protein	null	peptidase activity	null	integral to membrane, membrane	3.17
PF3D7_0628500	1179053	1180003	conserved Plasmodium protein, unknown function	ATP binding/DNA repair	Late Ring	ATP binding	null	cytoplasm	0.92
PF3D7_0628600	1180573	1182353	conserved Plasmodium protein, unknown function	Transcription regulation/histone acetylation	Early Trophozoite	DNA binding	DNA repair, chromatin remodeling, histone H2A acetylation, histone H4 acetylation, regulation of transcription, DNA-dependent, response to DNA damage stimulus, transcription, DNA-dependent	NuA4 histone acetyltransferase complex, nucleus	0.6
PF3D7_0628700	1183896	1185617	conserved Plasmodium protein, unknown function	NA	null	null	null	null	3.43
PF3D7_0628800	1185996	1188644	glutamyl-tRNA Gln amidotransferase subunit B	glutaminyl-tRNA synthase (glutamine-hydrolyzing) activity	null	glutaminyl-tRNA synthase (glutamine-hydrolyzing) activity	glutamyl-tRNA aminoacylation, translation	apicoplast	3.89
PF3D7_0628900	1189472	1193978	RAP protein, putative	RNA-binding domain	Early Trophozoite	null	null	null	3
PF3D7_0629000	1194304	1195179	conserved protein, unknown function	N-acetyltransferase, putative	Late Ring	N-acetyltransferase activity	null	null	2
PF3D7_0629100	1196041	1198038	nicotinate phosphoribosyltransferase, putative	nicotinate-nucleotide diphosphorylase (carboxylating)	Early Trophozoite	nicotinate phosphoribosyltransferase activity, nicotinate-nucleotide diphosphorylase (carboxylating) activity	NAD biosynthetic process, nicotinate nucleotide biosynthetic process, nicotinate nucleotide salvage	cytoplasm	1.15
PF3D7_0629200	1199853	1200995	DnaJ protein, putative	unfolded protein binding/apicoplast/response to heat	Early Trophozoite	unfolded protein binding	protein folding, response to heat, response to unfolded protein	apicoplast	1.14
PF3D7_0629300	1205190	1207781	phosphatidylcholine-sterol acyltransferase, putative	exit from host cell/Phospholipase activity	Merozoite	phosphatidylcholine-sterol O-acyltransferase activity, phospholipase activity	entry into host cell, exit from host cell, lipid metabolic process	cell surface, symbiont-containing vacuole membrane	1.93
PF3D7_0629400	1210420	1212762	RNA-binding protein, putative	RNA metabolisms	Early Trophozoite	RNA binding	null	null	1.36
PF3D7_0629500	1213948	1216005	amino acid transporter, putative	amino acid transmembrane transporter activity	Early Trophozoite	amino acid transmembrane transporter activity	amino acid transport	null	1.06
PF3D7_0629600	1218307	1219251	conserved Plasmodium protein, unknown function	nucleotide binding/mRNA processing	null	RNA binding, nucleotide binding	mRNA processing	cytoplasm, nucleus	3.5
PF3D7_0629700	1221941	1242922	SET domain protein, putative	Zinc ion $ protein binding	Early Schizogony	protein domain specific binding, zinc ion binding	null	null	2.54
Genes within a 145kb window of chromosome 6 with elevated Linkage disequilibrium and haplotype diversity of contiguous loci. The region is dominated by transferases proteins related to transport or metabolism of nucleic acids. The genes, Pf3D7_0628000 (6-pyruvoyltetrahydropterin synthase) and Pf3D7_0628100 (HECT-domain ubiquitin-transferase) are located at the peak of pairwise haplotype frequenci…

## Sheet: Illumina_vs_FragmentAnalysis
Sanger	trips	PopultionID	SSR1	SSR1-g	SSR9	SSR9-g	SSR15	SSR15-g
PA0049-C	RV_3729	2008	103	21	268	41	181	30
PA0075-C	490	2008		23	270		181	30
PA0022-C	RV_3740	2008	103	25	258		184	33
PA0050-C	RV_3730	2008	99		270	41	190
PA0068-C	467	2008	103	25	270		190
PA0069-C	470	2008	103	25	282		190
PA0100-C	708	2008	111	25	254	41	181
PA0011-C	RV_3642	2008	103	25	246	18	181	30
PA0038-C	RV_3672	2008	103	25	252	24	181	30
PA0098-C	700	2008	115		252	24	178	27
PA0099-C	704	2008		25	274		181	33
PA0046-C	RV_3717	2008	105	27	270	34	190	36
PA0021-C	RV_3737	2008	105	27	262	32	181	30
PA0057-C	RV_3769	2008	105	27	238		181	30
PA0012-C	RV_3650	2008	111	29	254		190
PA0053-C	RV_3739	2008	101	29	256	26	181	30
PA0067-C	437	2008	107	29	256	26	181	30
PA0073-C	480	2008	107	29	252	32	181	30
PA0015-C	RV_3687	2008	109	31	256	26	190
PA0104-C	482	2008	115	31	262	24	190
PA0037-C	RV_3671	2008	111	33	252	24	184	33
PA0036-C	RV_3655	2008	115	33	252	24	238
PA0045-C	RV_3708	2008	105	33	256	26	178	30
PA0093-C	456	2008		33	256	26	181	30
PA0017-C	RV_3703	2008	105		262		181	33
PA0071-C	474	2008	117	39	246		181	33
PA0085-C	303	2008	115	NA	252	41	187	36
PA0041-C	RV_3695	2008		NA	260	30	181	30
PA0074-C	487	2008	101	NA	252	41	181	30
